# Supplementary material for: Convergent evolution in Arabidopsis halleri and Arabidopsis arenosa on calamine metalliferous soils
Source: Philos Trans R Soc Lond B Biol Sci. 2019 Jun 3;374(1777):20180243. doi: 10.1098/rstb.2018.0243 (PMC6560266; doi:10.1098/rstb.2018.0243)
Supplement: Dataset S2 [file rstb20180243supp13.xlsx]

## Sheet: Classical_genome_scans
Dataset S2. Candidate genes Mias vs. Zapa in Arabidopsis halleri. Gene_description																Genome_scans
AL_ID	AT_ID	GeneID	OrthoGroup	symbol	locus_type	note	full_name	description	curator_summary	computational_description	Scaffold	Gene_start	Gene_end	Gene_size	Gene_strand	Scaffold	Window_start	Window_end	Window_width	Window_strand	Fst	DD	Nielsen	Dxy	Flk	Flk_pvalue	VarLD	Allele_Frequency_Difference	Absolute_Allele_Frequency_Difference	Pi_Mias	Pi_Zapa	Allele_Frequency_Mias	Allele_Frequency_Zapa	TajimasD_Mias	TajimasD_Zapa	FayandWusH_Mias	FayandWusH_Zapa	Rank_in_outlier_metric	MODIFIER_effect_SNP_in_window	MODERATE_effect_SNP_in_window	HIGH_effect_SNP_in_window	Allele_Frequency_HIGH_effect_SNP_in_gene_Mias	Allele_Frequency_HIGH_effect_SNP_in_gene_Zapa	Allele_Frequency_Plot	Metrics_Plot	TajimasD_Mias_nearest_window	TajimasD_Zapa_nearest_window	FayandWusH_Mias_nearest_window	FayandWusH_Zapa_nearest_window
AL1G11530	AT1G01010	839580	OG0004829	NAC001	protein_coding	NAC domain containing protein 1	NAC domain containing protein 1	computational_NAC domain containing protein 1 (NAC001)%3B FUNCTIONS IN: sequence-specific DNA binding transcription factor activity%3B INVOLVED IN: multicellular organismal development%2C regulation of transcription%3B LOCATED IN: cellular_component unknown%3B EXPRESSED IN: 7 plant structures%3B EXPRESSED DURING: 4 anthesis%2C C globular stage%2C petal differentiation and expansion stage%3B CONTA…	.	NAC domain containing protein 1 (NAC001)%3B FUNCTIONS IN: sequence-specific DNA binding transcription factor activity%3B INVOLVED IN: multicellular organismal development%2C regulation of transcription%3B LOCATED IN: cellular_component unknown%3B EXPRESSED IN: 7 plant structures%3B EXPRESSED DURING: 4 anthesis%2C C globular stage%2C petal differentiation and expansion stage%3B CONTAINS InterPro D…	scaffold_1	536111	538652	2542	-	scaffold_1	537156	539041	1886	*	0.42624592	0.150987942	275.569302	0.576111111	4.74750869	0.009170253	15.4808	0.258888889	0.558888889	0.430666667	0.020130719	0.51	0.251111111	1.352243028	-3.148062564	-0.802300212	-1.91528412	122	MODIFIER	MODERATE	NO	NO	NO	C	B	0.305910541863568	-1.36236473616404	-0.289089455004584	-0.416648252487864
AL1G17730	AT1G07550	837269	OG0005191	.	protein_coding	Leucine-rich repeat protein kinase family protein	.	computational_Leucine-rich repeat protein kinase family protein%3B FUNCTIONS IN: kinase activity%3B INVOLVED IN: protein amino acid phosphorylation%3B LOCATED IN: endomembrane system%3B EXPRESSED IN: root%2C leaf%3B EXPRESSED DURING: LP.08 eight leaves visible%3B CONTAINS InterPro DOMAIN/s: Protein kinase%2C ATP binding site (InterPro:IPR017441)%2C Protein kinase%2C catalytic domain (InterPro:IPR…	.	Leucine-rich repeat protein kinase family protein%3B FUNCTIONS IN: kinase activity%3B INVOLVED IN: protein amino acid phosphorylation%3B LOCATED IN: endomembrane system%3B EXPRESSED IN: root%2C leaf%3B EXPRESSED DURING: LP.08 eight leaves visible%3B CONTAINS InterPro DOMAIN/s: Protein kinase%2C ATP binding site (InterPro:IPR017441)%2C Protein kinase%2C catalytic domain (InterPro:IPR000719)%2C Leu…	scaffold_1	2770176	2773760	3585	-	scaffold_1	2771559	2772007	449	*	0.211640499	-0.248718409	185.1591006	0.353333333	2.143007092	0.07101499	22.7117	0.166666667	0.353333333	0	0.449934641	0.64	0.473333333	-3.151709764	1.85203264	-4.832678926	-0.399357114	113	MODIFIER	MODERATE	NO	1	0.611111111111111	C	A	-2.59994422970669	1.71359239397381	-0.306297160659619	-0.807891123726461
AL1G17730	AT1G07550	837269	OG0005191	.	protein_coding	Leucine-rich repeat protein kinase family protein	.	computational_Leucine-rich repeat protein kinase family protein%3B FUNCTIONS IN: kinase activity%3B INVOLVED IN: protein amino acid phosphorylation%3B LOCATED IN: endomembrane system%3B EXPRESSED IN: root%2C leaf%3B EXPRESSED DURING: LP.08 eight leaves visible%3B CONTAINS InterPro DOMAIN/s: Protein kinase%2C ATP binding site (InterPro:IPR017441)%2C Protein kinase%2C catalytic domain (InterPro:IPR…	.	Leucine-rich repeat protein kinase family protein%3B FUNCTIONS IN: kinase activity%3B INVOLVED IN: protein amino acid phosphorylation%3B LOCATED IN: endomembrane system%3B EXPRESSED IN: root%2C leaf%3B EXPRESSED DURING: LP.08 eight leaves visible%3B CONTAINS InterPro DOMAIN/s: Protein kinase%2C ATP binding site (InterPro:IPR017441)%2C Protein kinase%2C catalytic domain (InterPro:IPR000719)%2C Leu…	scaffold_1	2770176	2773760	3585	-	scaffold_1	2772061	2772611	551	*	0.214512204	-0.248424581	168.4481749	0.351111111	2.176549272	0.036630693	26.1275	0.231111111	0.351111111	0	0.427712418	0.68	0.448888889	-3.151709764	1.593511903	-5.134721358	-0.370831606	114	MODIFIER	MODERATE	NO	1	0.611111111111111	C	A	-2.59994422970669	1.9860252602888	-0.306297160659619	-0.497945472485502
AL1G26370	AT1G14470	838009	OG0009622	.	protein_coding	Pentatricopeptide repeat (PPR) superfamily protein	.	computational_Pentatricopeptide repeat (PPR) superfamily protein%3B CONTAINS InterPro DOMAIN/s: Pentatricopeptide repeat (InterPro:IPR002885)%3B BEST Arabidopsis thaliana protein match is: Tetratricopeptide repeat (TPR)-like superfamily protein (TAIR:AT1G08070.1)%3B Has 45588 Blast hits to 14013 proteins in 255 species: Archae - 1%3B Bacteria - 22%3B Metazoa - 282%3B Fungi - 244%3B Plants - 44188…	.	Pentatricopeptide repeat (PPR) superfamily protein%3B CONTAINS InterPro DOMAIN/s: Pentatricopeptide repeat (InterPro:IPR002885)%3B BEST Arabidopsis thaliana protein match is: Tetratricopeptide repeat (TPR)-like superfamily protein (TAIR:AT1G08070.1)%3B Has 45588 Blast hits to 14013 proteins in 255 species: Archae - 1%3B Bacteria - 22%3B Metazoa - 282%3B Fungi - 244%3B Plants - 44188%3B Viruses - …	scaffold_1	6090987	6093298	2312	+	scaffold_1	6091698	6092259	562	*	0.560122097	0.101859296	291.0269235	0.697222222	6.197160475	0.005638017	11.9504	0.215555556	0.695555556	0.399333333	0.008366013	0.54	0.324444444	1.02455606	-3.284926484	-1.250644449	-2.612121534	88	MODIFIER	MODERATE	NO	0.1875	1	B	B	0.834579226779119	-1.73616797134042	-0.75369750769053	-0.30486457499112
AL1G26370	AT1G14470	838009	OG0009622	.	protein_coding	Pentatricopeptide repeat (PPR) superfamily protein	.	computational_Pentatricopeptide repeat (PPR) superfamily protein%3B CONTAINS InterPro DOMAIN/s: Pentatricopeptide repeat (InterPro:IPR002885)%3B BEST Arabidopsis thaliana protein match is: Tetratricopeptide repeat (TPR)-like superfamily protein (TAIR:AT1G08070.1)%3B Has 45588 Blast hits to 14013 proteins in 255 species: Archae - 1%3B Bacteria - 22%3B Metazoa - 282%3B Fungi - 244%3B Plants - 44188…	.	Pentatricopeptide repeat (PPR) superfamily protein%3B CONTAINS InterPro DOMAIN/s: Pentatricopeptide repeat (InterPro:IPR002885)%3B BEST Arabidopsis thaliana protein match is: Tetratricopeptide repeat (TPR)-like superfamily protein (TAIR:AT1G08070.1)%3B Has 45588 Blast hits to 14013 proteins in 255 species: Archae - 1%3B Bacteria - 22%3B Metazoa - 282%3B Fungi - 244%3B Plants - 44188%3B Viruses - …	scaffold_1	6090987	6093298	2312	+	scaffold_1	6091698	6092259	562	*	0.560122097	0.101859296	291.0269235	0.697222222	6.197160475	0.005638017	11.9504	0.215555556	0.695555556	0.399333333	0.008366013	0.54	0.324444444	1.02455606	-3.284926484	-1.250644449	-2.612121534	26	MODIFIER	MODERATE	NO	0.1875	1	A	B	0.834579226779119	-1.73616797134042	-0.75369750769053	-0.30486457499112
AL1G26370	AT1G14470	838009	OG0009622	.	protein_coding	Pentatricopeptide repeat (PPR) superfamily protein	.	computational_Pentatricopeptide repeat (PPR) superfamily protein%3B CONTAINS InterPro DOMAIN/s: Pentatricopeptide repeat (InterPro:IPR002885)%3B BEST Arabidopsis thaliana protein match is: Tetratricopeptide repeat (TPR)-like superfamily protein (TAIR:AT1G08070.1)%3B Has 45588 Blast hits to 14013 proteins in 255 species: Archae - 1%3B Bacteria - 22%3B Metazoa - 282%3B Fungi - 244%3B Plants - 44188…	.	Pentatricopeptide repeat (PPR) superfamily protein%3B CONTAINS InterPro DOMAIN/s: Pentatricopeptide repeat (InterPro:IPR002885)%3B BEST Arabidopsis thaliana protein match is: Tetratricopeptide repeat (TPR)-like superfamily protein (TAIR:AT1G08070.1)%3B Has 45588 Blast hits to 14013 proteins in 255 species: Archae - 1%3B Bacteria - 22%3B Metazoa - 282%3B Fungi - 244%3B Plants - 44188%3B Viruses - …	scaffold_1	6090987	6093298	2312	+	scaffold_1	6091698	6092259	562	*	0.560122097	0.101859296	291.0269235	0.697222222	6.197160475	0.005638017	11.9504	0.215555556	0.695555556	0.399333333	0.008366013	0.54	0.324444444	1.02455606	-3.284926484	-1.250644449	-2.612121534	24	MODIFIER	MODERATE	NO	0.1875	1	A	B	0.834579226779119	-1.73616797134042	-0.75369750769053	-0.30486457499112
AL1G26370	AT1G14470	838009	OG0009622	.	protein_coding	Pentatricopeptide repeat (PPR) superfamily protein	.	computational_Pentatricopeptide repeat (PPR) superfamily protein%3B CONTAINS InterPro DOMAIN/s: Pentatricopeptide repeat (InterPro:IPR002885)%3B BEST Arabidopsis thaliana protein match is: Tetratricopeptide repeat (TPR)-like superfamily protein (TAIR:AT1G08070.1)%3B Has 45588 Blast hits to 14013 proteins in 255 species: Archae - 1%3B Bacteria - 22%3B Metazoa - 282%3B Fungi - 244%3B Plants - 44188…	.	Pentatricopeptide repeat (PPR) superfamily protein%3B CONTAINS InterPro DOMAIN/s: Pentatricopeptide repeat (InterPro:IPR002885)%3B BEST Arabidopsis thaliana protein match is: Tetratricopeptide repeat (TPR)-like superfamily protein (TAIR:AT1G08070.1)%3B Has 45588 Blast hits to 14013 proteins in 255 species: Archae - 1%3B Bacteria - 22%3B Metazoa - 282%3B Fungi - 244%3B Plants - 44188%3B Viruses - …	scaffold_1	6090987	6093298	2312	+	scaffold_1	6091698	6092259	562	*	0.560122097	0.101859296	291.0269235	0.697222222	6.197160475	0.005638017	11.9504	0.215555556	0.695555556	0.399333333	0.008366013	0.54	0.324444444	1.02455606	-3.284926484	-1.250644449	-2.612121534	31	MODIFIER	MODERATE	NO	0.1875	1	A	B	0.834579226779119	-1.73616797134042	-0.75369750769053	-0.30486457499112
AL1G26880	AT1G14860	838051	OG0001336	NUDT18	protein_coding	nudix hydrolase homolog 18	nudix hydrolase homolog 18	computational_nudix hydrolase homolog 18 (NUDT18)%3B FUNCTIONS IN: hydrolase activity%3B INVOLVED IN: biological_process unknown%3B CONTAINS InterPro DOMAIN/s: NUDIX hydrolase domain-like (InterPro:IPR015797)%2C NUDIX hydrolase%2C conserved site (InterPro:IPR020084)%2C NUDIX hydrolase domain (InterPro:IPR000086)%3B BEST Arabidopsis thaliana protein match is: nudix hydrolase homolog 17 (TAIR:AT2G0…	.	nudix hydrolase homolog 18 (NUDT18)%3B FUNCTIONS IN: hydrolase activity%3B INVOLVED IN: biological_process unknown%3B CONTAINS InterPro DOMAIN/s: NUDIX hydrolase domain-like (InterPro:IPR015797)%2C NUDIX hydrolase%2C conserved site (InterPro:IPR020084)%2C NUDIX hydrolase domain (InterPro:IPR000086)%3B BEST Arabidopsis thaliana protein match is: nudix hydrolase homolog 17 (TAIR:AT2G01670.1)%3B Has…	scaffold_1	6291109	6292508	1400	+	scaffold_1	6291530	6292227	698	*	0.258343426	0.109581264	284.6449117	0.590277778	2.765509574	0.054418462	10.1642	0.355555556	0.487222222	0.379333333	0.334379085	0.62	0.264444444	0.815394165	0.507724806	-1.996311705	0.42380755	120	MODIFIER	MODERATE	NO	NO	NO	C	A	0.389768333263969	-1.16595964649509	0.0929216105371881	-0.624972378731796
AL1G32740	AT1G20010	838590	OG0000039	TUB5	protein_coding	tubulin beta-5 chain	tubulin beta-5 chain	computational_tubulin beta-5 chain (TUB5)%3B FUNCTIONS IN: structural constituent of cytoskeleton%3B INVOLVED IN: microtubule-based process%3B LOCATED IN: tubulin complex%2C cell wall%2C plasma membrane%2C chloroplast%2C membrane%3B EXPRESSED IN: 24 plant structures%3B EXPRESSED DURING: 13 growth stages%3B CONTAINS InterPro DOMAIN/s: Beta tubulin (InterPro:IPR002453)%2C Tubulin (InterPro:IPR00021…	beta tubulin	tubulin beta-5 chain (TUB5)%3B FUNCTIONS IN: structural constituent of cytoskeleton%3B INVOLVED IN: microtubule-based process%3B LOCATED IN: tubulin complex%2C cell wall%2C plasma membrane%2C chloroplast%2C membrane%3B EXPRESSED IN: 24 plant structures%3B EXPRESSED DURING: 13 growth stages%3B CONTAINS InterPro DOMAIN/s: Beta tubulin (InterPro:IPR002453)%2C Tubulin (InterPro:IPR000217)%2C Tubulin/…	scaffold_1	8525476	8528200	2725	-	scaffold_1	8527620	8529355	1736	*	0.436281538	-0.03807724	259.6182183	0.572777778	4.776286244	0.005638017	16.9162	0.048888889	0.544444444	0.238	0.119477124	0.46	0.411111111	-0.662683221	-1.992322797	-1.788657532	-2.461343848	107	MODIFIER	NO	NO	NO	NO	C	B	-0.780594755411133	-1.71399320315199	-3.0216731130241	-1.31599874871167
AL1G32740	AT1G20010	838590	OG0000039	TUB5	protein_coding	tubulin beta-5 chain	tubulin beta-5 chain	computational_tubulin beta-5 chain (TUB5)%3B FUNCTIONS IN: structural constituent of cytoskeleton%3B INVOLVED IN: microtubule-based process%3B LOCATED IN: tubulin complex%2C cell wall%2C plasma membrane%2C chloroplast%2C membrane%3B EXPRESSED IN: 24 plant structures%3B EXPRESSED DURING: 13 growth stages%3B CONTAINS InterPro DOMAIN/s: Beta tubulin (InterPro:IPR002453)%2C Tubulin (InterPro:IPR00021…	beta tubulin	tubulin beta-5 chain (TUB5)%3B FUNCTIONS IN: structural constituent of cytoskeleton%3B INVOLVED IN: microtubule-based process%3B LOCATED IN: tubulin complex%2C cell wall%2C plasma membrane%2C chloroplast%2C membrane%3B EXPRESSED IN: 24 plant structures%3B EXPRESSED DURING: 13 growth stages%3B CONTAINS InterPro DOMAIN/s: Beta tubulin (InterPro:IPR002453)%2C Tubulin (InterPro:IPR000217)%2C Tubulin/…	scaffold_1	8525476	8528200	2725	-	scaffold_1	8527620	8529355	1736	*	0.436281538	-0.03807724	259.6182183	0.572777778	4.776286244	0.005638017	16.9162	0.048888889	0.544444444	0.238	0.119477124	0.46	0.411111111	-0.662683221	-1.992322797	-1.788657532	-2.461343848	133	MODIFIER	NO	NO	NO	NO	C	B	-0.780594755411133	-1.71399320315199	-3.0216731130241	-1.31599874871167
AL1G32740	AT1G20010	838590	OG0000039	TUB5	protein_coding	tubulin beta-5 chain	tubulin beta-5 chain	computational_tubulin beta-5 chain (TUB5)%3B FUNCTIONS IN: structural constituent of cytoskeleton%3B INVOLVED IN: microtubule-based process%3B LOCATED IN: tubulin complex%2C cell wall%2C plasma membrane%2C chloroplast%2C membrane%3B EXPRESSED IN: 24 plant structures%3B EXPRESSED DURING: 13 growth stages%3B CONTAINS InterPro DOMAIN/s: Beta tubulin (InterPro:IPR002453)%2C Tubulin (InterPro:IPR00021…	beta tubulin	tubulin beta-5 chain (TUB5)%3B FUNCTIONS IN: structural constituent of cytoskeleton%3B INVOLVED IN: microtubule-based process%3B LOCATED IN: tubulin complex%2C cell wall%2C plasma membrane%2C chloroplast%2C membrane%3B EXPRESSED IN: 24 plant structures%3B EXPRESSED DURING: 13 growth stages%3B CONTAINS InterPro DOMAIN/s: Beta tubulin (InterPro:IPR002453)%2C Tubulin (InterPro:IPR000217)%2C Tubulin/…	scaffold_1	8525476	8528200	2725	-	scaffold_1	8527620	8529355	1736	*	0.436281538	-0.03807724	259.6182183	0.572777778	4.776286244	0.005638017	16.9162	0.048888889	0.544444444	0.238	0.119477124	0.46	0.411111111	-0.662683221	-1.992322797	-1.788657532	-2.461343848	133	MODIFIER	NO	NO	NO	NO	C	B	-0.780594755411133	-1.71399320315199	-3.0216731130241	-1.31599874871167
AL1G32740	AT1G20010	838590	OG0000039	TUB5	protein_coding	tubulin beta-5 chain	tubulin beta-5 chain	computational_tubulin beta-5 chain (TUB5)%3B FUNCTIONS IN: structural constituent of cytoskeleton%3B INVOLVED IN: microtubule-based process%3B LOCATED IN: tubulin complex%2C cell wall%2C plasma membrane%2C chloroplast%2C membrane%3B EXPRESSED IN: 24 plant structures%3B EXPRESSED DURING: 13 growth stages%3B CONTAINS InterPro DOMAIN/s: Beta tubulin (InterPro:IPR002453)%2C Tubulin (InterPro:IPR00021…	beta tubulin	tubulin beta-5 chain (TUB5)%3B FUNCTIONS IN: structural constituent of cytoskeleton%3B INVOLVED IN: microtubule-based process%3B LOCATED IN: tubulin complex%2C cell wall%2C plasma membrane%2C chloroplast%2C membrane%3B EXPRESSED IN: 24 plant structures%3B EXPRESSED DURING: 13 growth stages%3B CONTAINS InterPro DOMAIN/s: Beta tubulin (InterPro:IPR002453)%2C Tubulin (InterPro:IPR000217)%2C Tubulin/…	scaffold_1	8525476	8528200	2725	-	scaffold_1	8527620	8529355	1736	*	0.436281538	-0.03807724	259.6182183	0.572777778	4.776286244	0.005638017	16.9162	0.048888889	0.544444444	0.238	0.119477124	0.46	0.411111111	-0.662683221	-1.992322797	-1.788657532	-2.461343848	107	MODIFIER	NO	NO	NO	NO	C	B	-0.780594755411133	-1.71399320315199	-3.0216731130241	-1.31599874871167
AL1G32740	AT1G20010	838590	OG0000039	TUB5	protein_coding	tubulin beta-5 chain	tubulin beta-5 chain	computational_tubulin beta-5 chain (TUB5)%3B FUNCTIONS IN: structural constituent of cytoskeleton%3B INVOLVED IN: microtubule-based process%3B LOCATED IN: tubulin complex%2C cell wall%2C plasma membrane%2C chloroplast%2C membrane%3B EXPRESSED IN: 24 plant structures%3B EXPRESSED DURING: 13 growth stages%3B CONTAINS InterPro DOMAIN/s: Beta tubulin (InterPro:IPR002453)%2C Tubulin (InterPro:IPR00021…	beta tubulin	tubulin beta-5 chain (TUB5)%3B FUNCTIONS IN: structural constituent of cytoskeleton%3B INVOLVED IN: microtubule-based process%3B LOCATED IN: tubulin complex%2C cell wall%2C plasma membrane%2C chloroplast%2C membrane%3B EXPRESSED IN: 24 plant structures%3B EXPRESSED DURING: 13 growth stages%3B CONTAINS InterPro DOMAIN/s: Beta tubulin (InterPro:IPR002453)%2C Tubulin (InterPro:IPR000217)%2C Tubulin/…	scaffold_1	8525476	8528200	2725	-	scaffold_1	8527620	8529355	1736	*	0.436281538	-0.03807724	259.6182183	0.572777778	4.776286244	0.005638017	16.9162	0.048888889	0.544444444	0.238	0.119477124	0.46	0.411111111	-0.662683221	-1.992322797	-1.788657532	-2.461343848	133	MODIFIER	NO	NO	NO	NO	C	B	-0.780594755411133	-1.71399320315199	-3.0216731130241	-1.31599874871167
AL1G32740	AT1G20010	838590	OG0000039	TUB5	protein_coding	tubulin beta-5 chain	tubulin beta-5 chain	computational_tubulin beta-5 chain (TUB5)%3B FUNCTIONS IN: structural constituent of cytoskeleton%3B INVOLVED IN: microtubule-based process%3B LOCATED IN: tubulin complex%2C cell wall%2C plasma membrane%2C chloroplast%2C membrane%3B EXPRESSED IN: 24 plant structures%3B EXPRESSED DURING: 13 growth stages%3B CONTAINS InterPro DOMAIN/s: Beta tubulin (InterPro:IPR002453)%2C Tubulin (InterPro:IPR00021…	beta tubulin	tubulin beta-5 chain (TUB5)%3B FUNCTIONS IN: structural constituent of cytoskeleton%3B INVOLVED IN: microtubule-based process%3B LOCATED IN: tubulin complex%2C cell wall%2C plasma membrane%2C chloroplast%2C membrane%3B EXPRESSED IN: 24 plant structures%3B EXPRESSED DURING: 13 growth stages%3B CONTAINS InterPro DOMAIN/s: Beta tubulin (InterPro:IPR002453)%2C Tubulin (InterPro:IPR000217)%2C Tubulin/…	scaffold_1	8525476	8528200	2725	-	scaffold_1	8527620	8529355	1736	*	0.436281538	-0.03807724	259.6182183	0.572777778	4.776286244	0.005638017	16.9162	0.048888889	0.544444444	0.238	0.119477124	0.46	0.411111111	-0.662683221	-1.992322797	-1.788657532	-2.461343848	133	MODIFIER	NO	NO	NO	NO	C	B	-0.780594755411133	-1.71399320315199	-3.0216731130241	-1.31599874871167
AL1G32740	AT1G20010	838590	OG0000039	TUB5	protein_coding	tubulin beta-5 chain	tubulin beta-5 chain	computational_tubulin beta-5 chain (TUB5)%3B FUNCTIONS IN: structural constituent of cytoskeleton%3B INVOLVED IN: microtubule-based process%3B LOCATED IN: tubulin complex%2C cell wall%2C plasma membrane%2C chloroplast%2C membrane%3B EXPRESSED IN: 24 plant structures%3B EXPRESSED DURING: 13 growth stages%3B CONTAINS InterPro DOMAIN/s: Beta tubulin (InterPro:IPR002453)%2C Tubulin (InterPro:IPR00021…	beta tubulin	tubulin beta-5 chain (TUB5)%3B FUNCTIONS IN: structural constituent of cytoskeleton%3B INVOLVED IN: microtubule-based process%3B LOCATED IN: tubulin complex%2C cell wall%2C plasma membrane%2C chloroplast%2C membrane%3B EXPRESSED IN: 24 plant structures%3B EXPRESSED DURING: 13 growth stages%3B CONTAINS InterPro DOMAIN/s: Beta tubulin (InterPro:IPR002453)%2C Tubulin (InterPro:IPR000217)%2C Tubulin/…	scaffold_1	8525476	8528200	2725	-	scaffold_1	8527620	8529355	1736	*	0.436281538	-0.03807724	259.6182183	0.572777778	4.776286244	0.005638017	16.9162	0.048888889	0.544444444	0.238	0.119477124	0.46	0.411111111	-0.662683221	-1.992322797	-1.788657532	-2.461343848	133	MODIFIER	NO	NO	NO	NO	C	B	-0.780594755411133	-1.71399320315199	-3.0216731130241	-1.31599874871167
AL1G32740	AT1G20010	838590	OG0000039	TUB5	protein_coding	tubulin beta-5 chain	tubulin beta-5 chain	computational_tubulin beta-5 chain (TUB5)%3B FUNCTIONS IN: structural constituent of cytoskeleton%3B INVOLVED IN: microtubule-based process%3B LOCATED IN: tubulin complex%2C cell wall%2C plasma membrane%2C chloroplast%2C membrane%3B EXPRESSED IN: 24 plant structures%3B EXPRESSED DURING: 13 growth stages%3B CONTAINS InterPro DOMAIN/s: Beta tubulin (InterPro:IPR002453)%2C Tubulin (InterPro:IPR00021…	beta tubulin	tubulin beta-5 chain (TUB5)%3B FUNCTIONS IN: structural constituent of cytoskeleton%3B INVOLVED IN: microtubule-based process%3B LOCATED IN: tubulin complex%2C cell wall%2C plasma membrane%2C chloroplast%2C membrane%3B EXPRESSED IN: 24 plant structures%3B EXPRESSED DURING: 13 growth stages%3B CONTAINS InterPro DOMAIN/s: Beta tubulin (InterPro:IPR002453)%2C Tubulin (InterPro:IPR000217)%2C Tubulin/…	scaffold_1	8525476	8528200	2725	-	scaffold_1	8527620	8529355	1736	*	0.436281538	-0.03807724	259.6182183	0.572777778	4.776286244	0.005638017	16.9162	0.048888889	0.544444444	0.238	0.119477124	0.46	0.411111111	-0.662683221	-1.992322797	-1.788657532	-2.461343848	133	MODIFIER	NO	NO	NO	NO	C	B	-0.780594755411133	-1.71399320315199	-3.0216731130241	-1.31599874871167
AL1G32740	AT1G20010	838590	OG0000039	TUB5	protein_coding	tubulin beta-5 chain	tubulin beta-5 chain	computational_tubulin beta-5 chain (TUB5)%3B FUNCTIONS IN: structural constituent of cytoskeleton%3B INVOLVED IN: microtubule-based process%3B LOCATED IN: tubulin complex%2C cell wall%2C plasma membrane%2C chloroplast%2C membrane%3B EXPRESSED IN: 24 plant structures%3B EXPRESSED DURING: 13 growth stages%3B CONTAINS InterPro DOMAIN/s: Beta tubulin (InterPro:IPR002453)%2C Tubulin (InterPro:IPR00021…	beta tubulin	tubulin beta-5 chain (TUB5)%3B FUNCTIONS IN: structural constituent of cytoskeleton%3B INVOLVED IN: microtubule-based process%3B LOCATED IN: tubulin complex%2C cell wall%2C plasma membrane%2C chloroplast%2C membrane%3B EXPRESSED IN: 24 plant structures%3B EXPRESSED DURING: 13 growth stages%3B CONTAINS InterPro DOMAIN/s: Beta tubulin (InterPro:IPR002453)%2C Tubulin (InterPro:IPR000217)%2C Tubulin/…	scaffold_1	8525476	8528200	2725	-	scaffold_1	8527620	8529355	1736	*	0.436281538	-0.03807724	259.6182183	0.572777778	4.776286244	0.005638017	16.9162	0.048888889	0.544444444	0.238	0.119477124	0.46	0.411111111	-0.662683221	-1.992322797	-1.788657532	-2.461343848	107	MODIFIER	NO	NO	NO	NO	C	B	-0.780594755411133	-1.71399320315199	-3.0216731130241	-1.31599874871167
AL1G32740	AT1G20010	838590	OG0000039	TUB5	protein_coding	tubulin beta-5 chain	tubulin beta-5 chain	computational_tubulin beta-5 chain (TUB5)%3B FUNCTIONS IN: structural constituent of cytoskeleton%3B INVOLVED IN: microtubule-based process%3B LOCATED IN: tubulin complex%2C cell wall%2C plasma membrane%2C chloroplast%2C membrane%3B EXPRESSED IN: 24 plant structures%3B EXPRESSED DURING: 13 growth stages%3B CONTAINS InterPro DOMAIN/s: Beta tubulin (InterPro:IPR002453)%2C Tubulin (InterPro:IPR00021…	beta tubulin	tubulin beta-5 chain (TUB5)%3B FUNCTIONS IN: structural constituent of cytoskeleton%3B INVOLVED IN: microtubule-based process%3B LOCATED IN: tubulin complex%2C cell wall%2C plasma membrane%2C chloroplast%2C membrane%3B EXPRESSED IN: 24 plant structures%3B EXPRESSED DURING: 13 growth stages%3B CONTAINS InterPro DOMAIN/s: Beta tubulin (InterPro:IPR002453)%2C Tubulin (InterPro:IPR000217)%2C Tubulin/…	scaffold_1	8525476	8528200	2725	-	scaffold_1	8527620	8529355	1736	*	0.436281538	-0.03807724	259.6182183	0.572777778	4.776286244	0.005638017	16.9162	0.048888889	0.544444444	0.238	0.119477124	0.46	0.411111111	-0.662683221	-1.992322797	-1.788657532	-2.461343848	133	MODIFIER	NO	NO	NO	NO	C	B	-0.780594755411133	-1.71399320315199	-3.0216731130241	-1.31599874871167
AL1G32740	AT1G20010	838590	OG0000039	TUB5	protein_coding	tubulin beta-5 chain	tubulin beta-5 chain	computational_tubulin beta-5 chain (TUB5)%3B FUNCTIONS IN: structural constituent of cytoskeleton%3B INVOLVED IN: microtubule-based process%3B LOCATED IN: tubulin complex%2C cell wall%2C plasma membrane%2C chloroplast%2C membrane%3B EXPRESSED IN: 24 plant structures%3B EXPRESSED DURING: 13 growth stages%3B CONTAINS InterPro DOMAIN/s: Beta tubulin (InterPro:IPR002453)%2C Tubulin (InterPro:IPR00021…	beta tubulin	tubulin beta-5 chain (TUB5)%3B FUNCTIONS IN: structural constituent of cytoskeleton%3B INVOLVED IN: microtubule-based process%3B LOCATED IN: tubulin complex%2C cell wall%2C plasma membrane%2C chloroplast%2C membrane%3B EXPRESSED IN: 24 plant structures%3B EXPRESSED DURING: 13 growth stages%3B CONTAINS InterPro DOMAIN/s: Beta tubulin (InterPro:IPR002453)%2C Tubulin (InterPro:IPR000217)%2C Tubulin/…	scaffold_1	8525476	8528200	2725	-	scaffold_1	8527620	8529355	1736	*	0.436281538	-0.03807724	259.6182183	0.572777778	4.776286244	0.005638017	16.9162	0.048888889	0.544444444	0.238	0.119477124	0.46	0.411111111	-0.662683221	-1.992322797	-1.788657532	-2.461343848	107	MODIFIER	NO	NO	NO	NO	C	B	-0.780594755411133	-1.71399320315199	-3.0216731130241	-1.31599874871167
AL1G32740	AT1G20010	838590	OG0000039	TUB5	protein_coding	tubulin beta-5 chain	tubulin beta-5 chain	computational_tubulin beta-5 chain (TUB5)%3B FUNCTIONS IN: structural constituent of cytoskeleton%3B INVOLVED IN: microtubule-based process%3B LOCATED IN: tubulin complex%2C cell wall%2C plasma membrane%2C chloroplast%2C membrane%3B EXPRESSED IN: 24 plant structures%3B EXPRESSED DURING: 13 growth stages%3B CONTAINS InterPro DOMAIN/s: Beta tubulin (InterPro:IPR002453)%2C Tubulin (InterPro:IPR00021…	beta tubulin	tubulin beta-5 chain (TUB5)%3B FUNCTIONS IN: structural constituent of cytoskeleton%3B INVOLVED IN: microtubule-based process%3B LOCATED IN: tubulin complex%2C cell wall%2C plasma membrane%2C chloroplast%2C membrane%3B EXPRESSED IN: 24 plant structures%3B EXPRESSED DURING: 13 growth stages%3B CONTAINS InterPro DOMAIN/s: Beta tubulin (InterPro:IPR002453)%2C Tubulin (InterPro:IPR000217)%2C Tubulin/…	scaffold_1	8525476	8528200	2725	-	scaffold_1	8527620	8529355	1736	*	0.436281538	-0.03807724	259.6182183	0.572777778	4.776286244	0.005638017	16.9162	0.048888889	0.544444444	0.238	0.119477124	0.46	0.411111111	-0.662683221	-1.992322797	-1.788657532	-2.461343848	107	MODIFIER	NO	NO	NO	NO	C	B	-0.780594755411133	-1.71399320315199	-3.0216731130241	-1.31599874871167
AL1G32740	AT1G20010	838590	OG0000039	TUB5	protein_coding	tubulin beta-5 chain	tubulin beta-5 chain	computational_tubulin beta-5 chain (TUB5)%3B FUNCTIONS IN: structural constituent of cytoskeleton%3B INVOLVED IN: microtubule-based process%3B LOCATED IN: tubulin complex%2C cell wall%2C plasma membrane%2C chloroplast%2C membrane%3B EXPRESSED IN: 24 plant structures%3B EXPRESSED DURING: 13 growth stages%3B CONTAINS InterPro DOMAIN/s: Beta tubulin (InterPro:IPR002453)%2C Tubulin (InterPro:IPR00021…	beta tubulin	tubulin beta-5 chain (TUB5)%3B FUNCTIONS IN: structural constituent of cytoskeleton%3B INVOLVED IN: microtubule-based process%3B LOCATED IN: tubulin complex%2C cell wall%2C plasma membrane%2C chloroplast%2C membrane%3B EXPRESSED IN: 24 plant structures%3B EXPRESSED DURING: 13 growth stages%3B CONTAINS InterPro DOMAIN/s: Beta tubulin (InterPro:IPR002453)%2C Tubulin (InterPro:IPR000217)%2C Tubulin/…	scaffold_1	8525476	8528200	2725	-	scaffold_1	8527620	8529355	1736	*	0.436281538	-0.03807724	259.6182183	0.572777778	4.776286244	0.005638017	16.9162	0.048888889	0.544444444	0.238	0.119477124	0.46	0.411111111	-0.662683221	-1.992322797	-1.788657532	-2.461343848	107	MODIFIER	NO	NO	NO	NO	C	B	-0.780594755411133	-1.71399320315199	-3.0216731130241	-1.31599874871167
AL1G32740	AT1G20010	838590	OG0000039	TUB5	protein_coding	tubulin beta-5 chain	tubulin beta-5 chain	computational_tubulin beta-5 chain (TUB5)%3B FUNCTIONS IN: structural constituent of cytoskeleton%3B INVOLVED IN: microtubule-based process%3B LOCATED IN: tubulin complex%2C cell wall%2C plasma membrane%2C chloroplast%2C membrane%3B EXPRESSED IN: 24 plant structures%3B EXPRESSED DURING: 13 growth stages%3B CONTAINS InterPro DOMAIN/s: Beta tubulin (InterPro:IPR002453)%2C Tubulin (InterPro:IPR00021…	beta tubulin	tubulin beta-5 chain (TUB5)%3B FUNCTIONS IN: structural constituent of cytoskeleton%3B INVOLVED IN: microtubule-based process%3B LOCATED IN: tubulin complex%2C cell wall%2C plasma membrane%2C chloroplast%2C membrane%3B EXPRESSED IN: 24 plant structures%3B EXPRESSED DURING: 13 growth stages%3B CONTAINS InterPro DOMAIN/s: Beta tubulin (InterPro:IPR002453)%2C Tubulin (InterPro:IPR000217)%2C Tubulin/…	scaffold_1	8525476	8528200	2725	-	scaffold_1	8527620	8529355	1736	*	0.436281538	-0.03807724	259.6182183	0.572777778	4.776286244	0.005638017	16.9162	0.048888889	0.544444444	0.238	0.119477124	0.46	0.411111111	-0.662683221	-1.992322797	-1.788657532	-2.461343848	107	MODIFIER	NO	NO	NO	NO	C	B	-0.780594755411133	-1.71399320315199	-3.0216731130241	-1.31599874871167
AL1G32740	AT1G20010	838590	OG0000039	TUB5	protein_coding	tubulin beta-5 chain	tubulin beta-5 chain	computational_tubulin beta-5 chain (TUB5)%3B FUNCTIONS IN: structural constituent of cytoskeleton%3B INVOLVED IN: microtubule-based process%3B LOCATED IN: tubulin complex%2C cell wall%2C plasma membrane%2C chloroplast%2C membrane%3B EXPRESSED IN: 24 plant structures%3B EXPRESSED DURING: 13 growth stages%3B CONTAINS InterPro DOMAIN/s: Beta tubulin (InterPro:IPR002453)%2C Tubulin (InterPro:IPR00021…	beta tubulin	tubulin beta-5 chain (TUB5)%3B FUNCTIONS IN: structural constituent of cytoskeleton%3B INVOLVED IN: microtubule-based process%3B LOCATED IN: tubulin complex%2C cell wall%2C plasma membrane%2C chloroplast%2C membrane%3B EXPRESSED IN: 24 plant structures%3B EXPRESSED DURING: 13 growth stages%3B CONTAINS InterPro DOMAIN/s: Beta tubulin (InterPro:IPR002453)%2C Tubulin (InterPro:IPR000217)%2C Tubulin/…	scaffold_1	8525476	8528200	2725	-	scaffold_1	8527620	8529355	1736	*	0.436281538	-0.03807724	259.6182183	0.572777778	4.776286244	0.005638017	16.9162	0.048888889	0.544444444	0.238	0.119477124	0.46	0.411111111	-0.662683221	-1.992322797	-1.788657532	-2.461343848	133	MODIFIER	NO	NO	NO	NO	C	B	-0.780594755411133	-1.71399320315199	-3.0216731130241	-1.31599874871167
AL1G32740	AT1G20010	838590	OG0000039	TUB5	protein_coding	tubulin beta-5 chain	tubulin beta-5 chain	computational_tubulin beta-5 chain (TUB5)%3B FUNCTIONS IN: structural constituent of cytoskeleton%3B INVOLVED IN: microtubule-based process%3B LOCATED IN: tubulin complex%2C cell wall%2C plasma membrane%2C chloroplast%2C membrane%3B EXPRESSED IN: 24 plant structures%3B EXPRESSED DURING: 13 growth stages%3B CONTAINS InterPro DOMAIN/s: Beta tubulin (InterPro:IPR002453)%2C Tubulin (InterPro:IPR00021…	beta tubulin	tubulin beta-5 chain (TUB5)%3B FUNCTIONS IN: structural constituent of cytoskeleton%3B INVOLVED IN: microtubule-based process%3B LOCATED IN: tubulin complex%2C cell wall%2C plasma membrane%2C chloroplast%2C membrane%3B EXPRESSED IN: 24 plant structures%3B EXPRESSED DURING: 13 growth stages%3B CONTAINS InterPro DOMAIN/s: Beta tubulin (InterPro:IPR002453)%2C Tubulin (InterPro:IPR000217)%2C Tubulin/…	scaffold_1	8525476	8528200	2725	-	scaffold_1	8527620	8529355	1736	*	0.436281538	-0.03807724	259.6182183	0.572777778	4.776286244	0.005638017	16.9162	0.048888889	0.544444444	0.238	0.119477124	0.46	0.411111111	-0.662683221	-1.992322797	-1.788657532	-2.461343848	133	MODIFIER	NO	NO	NO	NO	C	B	-0.780594755411133	-1.71399320315199	-3.0216731130241	-1.31599874871167
AL1G32740	AT1G20010	838590	OG0000039	TUB5	protein_coding	tubulin beta-5 chain	tubulin beta-5 chain	computational_tubulin beta-5 chain (TUB5)%3B FUNCTIONS IN: structural constituent of cytoskeleton%3B INVOLVED IN: microtubule-based process%3B LOCATED IN: tubulin complex%2C cell wall%2C plasma membrane%2C chloroplast%2C membrane%3B EXPRESSED IN: 24 plant structures%3B EXPRESSED DURING: 13 growth stages%3B CONTAINS InterPro DOMAIN/s: Beta tubulin (InterPro:IPR002453)%2C Tubulin (InterPro:IPR00021…	beta tubulin	tubulin beta-5 chain (TUB5)%3B FUNCTIONS IN: structural constituent of cytoskeleton%3B INVOLVED IN: microtubule-based process%3B LOCATED IN: tubulin complex%2C cell wall%2C plasma membrane%2C chloroplast%2C membrane%3B EXPRESSED IN: 24 plant structures%3B EXPRESSED DURING: 13 growth stages%3B CONTAINS InterPro DOMAIN/s: Beta tubulin (InterPro:IPR002453)%2C Tubulin (InterPro:IPR000217)%2C Tubulin/…	scaffold_1	8525476	8528200	2725	-	scaffold_1	8527620	8529355	1736	*	0.436281538	-0.03807724	259.6182183	0.572777778	4.776286244	0.005638017	16.9162	0.048888889	0.544444444	0.238	0.119477124	0.46	0.411111111	-0.662683221	-1.992322797	-1.788657532	-2.461343848	107	MODIFIER	NO	NO	NO	NO	C	B	-0.780594755411133	-1.71399320315199	-3.0216731130241	-1.31599874871167
AL1G32740	AT1G20010	838590	OG0000039	TUB5	protein_coding	tubulin beta-5 chain	tubulin beta-5 chain	computational_tubulin beta-5 chain (TUB5)%3B FUNCTIONS IN: structural constituent of cytoskeleton%3B INVOLVED IN: microtubule-based process%3B LOCATED IN: tubulin complex%2C cell wall%2C plasma membrane%2C chloroplast%2C membrane%3B EXPRESSED IN: 24 plant structures%3B EXPRESSED DURING: 13 growth stages%3B CONTAINS InterPro DOMAIN/s: Beta tubulin (InterPro:IPR002453)%2C Tubulin (InterPro:IPR00021…	beta tubulin	tubulin beta-5 chain (TUB5)%3B FUNCTIONS IN: structural constituent of cytoskeleton%3B INVOLVED IN: microtubule-based process%3B LOCATED IN: tubulin complex%2C cell wall%2C plasma membrane%2C chloroplast%2C membrane%3B EXPRESSED IN: 24 plant structures%3B EXPRESSED DURING: 13 growth stages%3B CONTAINS InterPro DOMAIN/s: Beta tubulin (InterPro:IPR002453)%2C Tubulin (InterPro:IPR000217)%2C Tubulin/…	scaffold_1	8525476	8528200	2725	-	scaffold_1	8527620	8529355	1736	*	0.436281538	-0.03807724	259.6182183	0.572777778	4.776286244	0.005638017	16.9162	0.048888889	0.544444444	0.238	0.119477124	0.46	0.411111111	-0.662683221	-1.992322797	-1.788657532	-2.461343848	107	MODIFIER	NO	NO	NO	NO	C	B	-0.780594755411133	-1.71399320315199	-3.0216731130241	-1.31599874871167
AL1G34820	AT1G21660	838768	OG0011610	.	protein_coding	Chaperone DnaJ-domain superfamily protein	.	computational_Chaperone DnaJ-domain superfamily protein%3B FUNCTIONS IN: heat shock protein binding%3B LOCATED IN: cellular_component unknown%3B EXPRESSED IN: 24 plant structures%3B EXPRESSED DURING: 15 growth stages%3B CONTAINS InterPro DOMAIN/s: Heat shock protein DnaJ%2C N-terminal (InterPro:IPR001623)%3B BEST Arabidopsis thaliana protein match is: Chaperone DnaJ-domain superfamily protein (TA…	.	Chaperone DnaJ-domain superfamily protein%3B FUNCTIONS IN: heat shock protein binding%3B LOCATED IN: cellular_component unknown%3B EXPRESSED IN: 24 plant structures%3B EXPRESSED DURING: 15 growth stages%3B CONTAINS InterPro DOMAIN/s: Heat shock protein DnaJ%2C N-terminal (InterPro:IPR001623)%3B BEST Arabidopsis thaliana protein match is: Chaperone DnaJ-domain superfamily protein (TAIR:AT4G12770.1…	scaffold_1	9391180	9394843	3664	+	scaffold_1	9392745	9393364	620	*	0.212836319	-0.249012237	184.5193378	0.355555556	2.154572755	0.095728161	16.9077	0.137777778	0.355555556	0	0.45124183	0.64	0.502222222	-3.151709764	1.867239742	-4.832678926	-0.62756118	110	MODIFIER	MODERATE	NO	0	0.166666666666667	C	A	-3.09579899624817	1.94484354793886	0.0516231169651043	-0.782485742477214
AL1G34950	AT1G21750	838779	OG0011600	PDIL1-1	protein_coding	PDI-like 1-1	PDI-like 1-1	computational_PDI-like 1-1 (PDIL1-1)%3B FUNCTIONS IN: protein disulfide isomerase activity%3B INVOLVED IN: in 6 processes%3B LOCATED IN: in 8 components%3B EXPRESSED IN: 29 plant structures%3B EXPRESSED DURING: 16 growth stages%3B CONTAINS InterPro DOMAIN/s: Disulphide isomerase (InterPro:IPR005788)%2C Thioredoxin fold (InterPro:IPR012335)%2C Thioredoxin domain (InterPro:IPR013766)%2C Thioredoxin…	Encodes a protein disulfide isomerase-like (PDIL) protein%2C a member of a multigene family within the thioredoxin (TRX) superfamily%3B isoform contains non-consensus GA donor splice site at intron 9. Transcript levels for this gene are up-regulated in response to three different chemical inducers of ER stress (dithiothreitol%2C beta-mercaptoethanol%2C and tunicamycin). Neither AtIRE1-2 nor AtbZI…	PDI-like 1-1 (PDIL1-1)%3B FUNCTIONS IN: protein disulfide isomerase activity%3B INVOLVED IN: in 6 processes%3B LOCATED IN: in 8 components%3B EXPRESSED IN: 29 plant structures%3B EXPRESSED DURING: 16 growth stages%3B CONTAINS InterPro DOMAIN/s: Disulphide isomerase (InterPro:IPR005788)%2C Thioredoxin fold (InterPro:IPR012335)%2C Thioredoxin domain (InterPro:IPR013766)%2C Thioredoxin%2C conserved …	scaffold_1	9442060	9445228	3169	+	scaffold_1	9444155	9444395	241	*	0.196202265	-0.246661614	198.4903744	0.337777778	1.980946193	0.095728161	20.1233	-0.266666667	0.337777778	0	0.461699346	0.08	0.346666667	-3.151709764	1.98889656	-0.604084866	0.73758814	151	MODIFIER	MODERATE	NO	NO	NO	C	A	-3.29632849742303	2.0367104447195	0	0.914593724973358
AL1G34950	AT1G21750	838779	OG0011600	PDIL1-1	protein_coding	PDI-like 1-1	PDI-like 1-1	computational_PDI-like 1-1 (PDIL1-1)%3B FUNCTIONS IN: protein disulfide isomerase activity%3B INVOLVED IN: in 6 processes%3B LOCATED IN: in 8 components%3B EXPRESSED IN: 29 plant structures%3B EXPRESSED DURING: 16 growth stages%3B CONTAINS InterPro DOMAIN/s: Disulphide isomerase (InterPro:IPR005788)%2C Thioredoxin fold (InterPro:IPR012335)%2C Thioredoxin domain (InterPro:IPR013766)%2C Thioredoxin…	Encodes a protein disulfide isomerase-like (PDIL) protein%2C a member of a multigene family within the thioredoxin (TRX) superfamily%3B isoform contains non-consensus GA donor splice site at intron 9. Transcript levels for this gene are up-regulated in response to three different chemical inducers of ER stress (dithiothreitol%2C beta-mercaptoethanol%2C and tunicamycin). Neither AtIRE1-2 nor AtbZI…	PDI-like 1-1 (PDIL1-1)%3B FUNCTIONS IN: protein disulfide isomerase activity%3B INVOLVED IN: in 6 processes%3B LOCATED IN: in 8 components%3B EXPRESSED IN: 29 plant structures%3B EXPRESSED DURING: 16 growth stages%3B CONTAINS InterPro DOMAIN/s: Disulphide isomerase (InterPro:IPR005788)%2C Thioredoxin fold (InterPro:IPR012335)%2C Thioredoxin domain (InterPro:IPR013766)%2C Thioredoxin%2C conserved …	scaffold_1	9442060	9445228	3169	+	scaffold_1	9443153	9443371	219	*	0.204986488	-0.248424581	182.8073004	0.351111111	2.070398263	0.095728161	25.3221	-0.217777778	0.351111111	0	0.473202614	0.2	0.417777778	-3.151709764	2.12271906	-1.510212164	0.240429283	114	MODIFIER	MODERATE	NO	NO	NO	C	A	-3.12132093276133	1.90999748364275	-0.165193974288334	0.309945651240975
AL1G34950	AT1G21750	838779	OG0011600	PDIL1-1	protein_coding	PDI-like 1-1	PDI-like 1-1	computational_PDI-like 1-1 (PDIL1-1)%3B FUNCTIONS IN: protein disulfide isomerase activity%3B INVOLVED IN: in 6 processes%3B LOCATED IN: in 8 components%3B EXPRESSED IN: 29 plant structures%3B EXPRESSED DURING: 16 growth stages%3B CONTAINS InterPro DOMAIN/s: Disulphide isomerase (InterPro:IPR005788)%2C Thioredoxin fold (InterPro:IPR012335)%2C Thioredoxin domain (InterPro:IPR013766)%2C Thioredoxin…	Encodes a protein disulfide isomerase-like (PDIL) protein%2C a member of a multigene family within the thioredoxin (TRX) superfamily%3B isoform contains non-consensus GA donor splice site at intron 9. Transcript levels for this gene are up-regulated in response to three different chemical inducers of ER stress (dithiothreitol%2C beta-mercaptoethanol%2C and tunicamycin). Neither AtIRE1-2 nor AtbZI…	PDI-like 1-1 (PDIL1-1)%3B FUNCTIONS IN: protein disulfide isomerase activity%3B INVOLVED IN: in 6 processes%3B LOCATED IN: in 8 components%3B EXPRESSED IN: 29 plant structures%3B EXPRESSED DURING: 16 growth stages%3B CONTAINS InterPro DOMAIN/s: Disulphide isomerase (InterPro:IPR005788)%2C Thioredoxin fold (InterPro:IPR012335)%2C Thioredoxin domain (InterPro:IPR013766)%2C Thioredoxin%2C conserved …	scaffold_1	9442060	9445228	3169	+	scaffold_1	9444418	9444768	351	*	0.225306411	-0.251656689	202.8690421	0.375555556	2.281853631	0.025264493	22.3272	-0.162222222	0.375555556	0	0.476078431	0.24	0.402222222	-3.151709764	2.156174684	-1.812254597	0.391206969	86	MODIFIER	MODERATE	NO	NO	NO	C	A	-3.29632849742303	2.29013636687297	0	0.477621167486092
AL1G36200	AT1G22660	838872	OG0011785	.	protein_coding	Polynucleotide adenylyltransferase family protein	.	computational_Polynucleotide adenylyltransferase family protein%3B FUNCTIONS IN: tRNA adenylyltransferase activity%2C RNA binding%2C nucleotidyltransferase activity%3B INVOLVED IN: tRNA processing%2C RNA processing%3B LOCATED IN: mitochondrion%3B EXPRESSED IN: 23 plant structures%3B EXPRESSED DURING: 13 growth stages%3B CONTAINS InterPro DOMAIN/s: Poly A polymerase%2C head domain (InterPro:IPR002…	.	Polynucleotide adenylyltransferase family protein%3B FUNCTIONS IN: tRNA adenylyltransferase activity%2C RNA binding%2C nucleotidyltransferase activity%3B INVOLVED IN: tRNA processing%2C RNA processing%3B LOCATED IN: mitochondrion%3B EXPRESSED IN: 23 plant structures%3B EXPRESSED DURING: 13 growth stages%3B CONTAINS InterPro DOMAIN/s: Poly A polymerase%2C head domain (InterPro:IPR002646)%3B BEST A…	scaffold_1	9991098	9995463	4366	+	scaffold_1	9991644	9992427	784	*	0.448534402	0.11787217	271.5384273	0.591111111	4.981596518	0.014439741	18.6747	-0.106944444	0.586944444	0.401	0.040522876	0.3975	0.504444444	1.041986218	-2.91083177	-0.162819749	-3.846868531	84	MODIFIER	MODERATE	NO	NO	NO	A	B	1.10073656470211	-2.69285082746981	0.0757139048821539	-0.111783677496746
AL1G36200	AT1G22660	838872	OG0011785	.	protein_coding	Polynucleotide adenylyltransferase family protein	.	computational_Polynucleotide adenylyltransferase family protein%3B FUNCTIONS IN: tRNA adenylyltransferase activity%2C RNA binding%2C nucleotidyltransferase activity%3B INVOLVED IN: tRNA processing%2C RNA processing%3B LOCATED IN: mitochondrion%3B EXPRESSED IN: 23 plant structures%3B EXPRESSED DURING: 13 growth stages%3B CONTAINS InterPro DOMAIN/s: Poly A polymerase%2C head domain (InterPro:IPR002…	.	Polynucleotide adenylyltransferase family protein%3B FUNCTIONS IN: tRNA adenylyltransferase activity%2C RNA binding%2C nucleotidyltransferase activity%3B INVOLVED IN: tRNA processing%2C RNA processing%3B LOCATED IN: mitochondrion%3B EXPRESSED IN: 23 plant structures%3B EXPRESSED DURING: 13 growth stages%3B CONTAINS InterPro DOMAIN/s: Poly A polymerase%2C head domain (InterPro:IPR002646)%3B BEST A…	scaffold_1	9991098	9995463	4366	+	scaffold_1	9995143	9997364	2222	*	0.491455173	0.057147652	266.4541827	0.646111111	5.399997539	0.001024626	19.9789	-0.123333333	0.638888889	0.346666667	0.108235294	0.37	0.493333333	0.473763071	-2.123103875	-0.339797737	-3.227457496	95	MODIFIER	MODERATE	NO	NO	NO	A	B	-0.189944224677904	-0.199773318284956	-0.702074390725419	-1.10767462246775
AL1G36200	AT1G22660	838872	OG0011785	.	protein_coding	Polynucleotide adenylyltransferase family protein	.	computational_Polynucleotide adenylyltransferase family protein%3B FUNCTIONS IN: tRNA adenylyltransferase activity%2C RNA binding%2C nucleotidyltransferase activity%3B INVOLVED IN: tRNA processing%2C RNA processing%3B LOCATED IN: mitochondrion%3B EXPRESSED IN: 23 plant structures%3B EXPRESSED DURING: 13 growth stages%3B CONTAINS InterPro DOMAIN/s: Poly A polymerase%2C head domain (InterPro:IPR002…	.	Polynucleotide adenylyltransferase family protein%3B FUNCTIONS IN: tRNA adenylyltransferase activity%2C RNA binding%2C nucleotidyltransferase activity%3B INVOLVED IN: tRNA processing%2C RNA processing%3B LOCATED IN: mitochondrion%3B EXPRESSED IN: 23 plant structures%3B EXPRESSED DURING: 13 growth stages%3B CONTAINS InterPro DOMAIN/s: Poly A polymerase%2C head domain (InterPro:IPR002646)%3B BEST A…	scaffold_1	9991098	9995463	4366	+	scaffold_1	9995143	9997364	2222	*	0.491455173	0.057147652	266.4541827	0.646111111	5.399997539	0.001024626	19.9789	-0.123333333	0.638888889	0.346666667	0.108235294	0.37	0.493333333	0.473763071	-2.123103875	-0.339797737	-3.227457496	68	MODIFIER	MODERATE	NO	NO	NO	A	B	-0.189944224677904	-0.199773318284956	-0.702074390725419	-1.10767462246775
AL1G36200	AT1G22660	838872	OG0011785	.	protein_coding	Polynucleotide adenylyltransferase family protein	.	computational_Polynucleotide adenylyltransferase family protein%3B FUNCTIONS IN: tRNA adenylyltransferase activity%2C RNA binding%2C nucleotidyltransferase activity%3B INVOLVED IN: tRNA processing%2C RNA processing%3B LOCATED IN: mitochondrion%3B EXPRESSED IN: 23 plant structures%3B EXPRESSED DURING: 13 growth stages%3B CONTAINS InterPro DOMAIN/s: Poly A polymerase%2C head domain (InterPro:IPR002…	.	Polynucleotide adenylyltransferase family protein%3B FUNCTIONS IN: tRNA adenylyltransferase activity%2C RNA binding%2C nucleotidyltransferase activity%3B INVOLVED IN: tRNA processing%2C RNA processing%3B LOCATED IN: mitochondrion%3B EXPRESSED IN: 23 plant structures%3B EXPRESSED DURING: 13 growth stages%3B CONTAINS InterPro DOMAIN/s: Poly A polymerase%2C head domain (InterPro:IPR002646)%3B BEST A…	scaffold_1	9991098	9995463	4366	+	scaffold_1	9995143	9997364	2222	*	0.491455173	0.057147652	266.4541827	0.646111111	5.399997539	0.001024626	19.9789	-0.123333333	0.638888889	0.346666667	0.108235294	0.37	0.493333333	0.473763071	-2.123103875	-0.339797737	-3.227457496	69	MODIFIER	MODERATE	NO	NO	NO	A	B	-0.189944224677904	-0.199773318284956	-0.702074390725419	-1.10767462246775
AL1G36200	AT1G22660	838872	OG0011785	.	protein_coding	Polynucleotide adenylyltransferase family protein	.	computational_Polynucleotide adenylyltransferase family protein%3B FUNCTIONS IN: tRNA adenylyltransferase activity%2C RNA binding%2C nucleotidyltransferase activity%3B INVOLVED IN: tRNA processing%2C RNA processing%3B LOCATED IN: mitochondrion%3B EXPRESSED IN: 23 plant structures%3B EXPRESSED DURING: 13 growth stages%3B CONTAINS InterPro DOMAIN/s: Poly A polymerase%2C head domain (InterPro:IPR002…	.	Polynucleotide adenylyltransferase family protein%3B FUNCTIONS IN: tRNA adenylyltransferase activity%2C RNA binding%2C nucleotidyltransferase activity%3B INVOLVED IN: tRNA processing%2C RNA processing%3B LOCATED IN: mitochondrion%3B EXPRESSED IN: 23 plant structures%3B EXPRESSED DURING: 13 growth stages%3B CONTAINS InterPro DOMAIN/s: Poly A polymerase%2C head domain (InterPro:IPR002646)%3B BEST A…	scaffold_1	9991098	9995463	4366	+	scaffold_1	9995143	9997364	2222	*	0.491455173	0.057147652	266.4541827	0.646111111	5.399997539	0.001024626	19.9789	-0.123333333	0.638888889	0.346666667	0.108235294	0.37	0.493333333	0.473763071	-2.123103875	-0.339797737	-3.227457496	66	MODIFIER	MODERATE	NO	NO	NO	A	B	-0.189944224677904	-0.199773318284956	-0.702074390725419	-1.10767462246775
AL1G36200	AT1G22660	838872	OG0011785	.	protein_coding	Polynucleotide adenylyltransferase family protein	.	computational_Polynucleotide adenylyltransferase family protein%3B FUNCTIONS IN: tRNA adenylyltransferase activity%2C RNA binding%2C nucleotidyltransferase activity%3B INVOLVED IN: tRNA processing%2C RNA processing%3B LOCATED IN: mitochondrion%3B EXPRESSED IN: 23 plant structures%3B EXPRESSED DURING: 13 growth stages%3B CONTAINS InterPro DOMAIN/s: Poly A polymerase%2C head domain (InterPro:IPR002…	.	Polynucleotide adenylyltransferase family protein%3B FUNCTIONS IN: tRNA adenylyltransferase activity%2C RNA binding%2C nucleotidyltransferase activity%3B INVOLVED IN: tRNA processing%2C RNA processing%3B LOCATED IN: mitochondrion%3B EXPRESSED IN: 23 plant structures%3B EXPRESSED DURING: 13 growth stages%3B CONTAINS InterPro DOMAIN/s: Poly A polymerase%2C head domain (InterPro:IPR002646)%3B BEST A…	scaffold_1	9991098	9995463	4366	+	scaffold_1	9991644	9992427	784	*	0.448534402	0.11787217	271.5384273	0.591111111	4.981596518	0.014439741	18.6747	-0.106944444	0.586944444	0.401	0.040522876	0.3975	0.504444444	1.041986218	-2.91083177	-0.162819749	-3.846868531	109	MODIFIER	MODERATE	NO	NO	NO	A	B	1.10073656470211	-2.69285082746981	0.0757139048821539	-0.111783677496746
AL1G36200	AT1G22660	838872	OG0011785	.	protein_coding	Polynucleotide adenylyltransferase family protein	.	computational_Polynucleotide adenylyltransferase family protein%3B FUNCTIONS IN: tRNA adenylyltransferase activity%2C RNA binding%2C nucleotidyltransferase activity%3B INVOLVED IN: tRNA processing%2C RNA processing%3B LOCATED IN: mitochondrion%3B EXPRESSED IN: 23 plant structures%3B EXPRESSED DURING: 13 growth stages%3B CONTAINS InterPro DOMAIN/s: Poly A polymerase%2C head domain (InterPro:IPR002…	.	Polynucleotide adenylyltransferase family protein%3B FUNCTIONS IN: tRNA adenylyltransferase activity%2C RNA binding%2C nucleotidyltransferase activity%3B INVOLVED IN: tRNA processing%2C RNA processing%3B LOCATED IN: mitochondrion%3B EXPRESSED IN: 23 plant structures%3B EXPRESSED DURING: 13 growth stages%3B CONTAINS InterPro DOMAIN/s: Poly A polymerase%2C head domain (InterPro:IPR002646)%3B BEST A…	scaffold_1	9991098	9995463	4366	+	scaffold_1	9991644	9992427	784	*	0.448534402	0.11787217	271.5384273	0.591111111	4.981596518	0.014439741	18.6747	-0.106944444	0.586944444	0.401	0.040522876	0.3975	0.504444444	1.041986218	-2.91083177	-0.162819749	-3.846868531	118	MODIFIER	MODERATE	NO	NO	NO	A	B	1.10073656470211	-2.69285082746981	0.0757139048821539	-0.111783677496746
AL1G41030	AT1G27595	839651	OG0011346	.	protein_coding	symplekin	.	computational_CONTAINS InterPro DOMAIN/s: Symplekin tight junction protein C-terminal (InterPro:IPR022075)%3B BEST Arabidopsis thaliana protein match is: HEAT repeat-containing protein (TAIR:AT5G01400.1)%3B Has 593 Blast hits to 297 proteins in 111 species: Archae - 0%3B Bacteria - 3%3B Metazoa - 139%3B Fungi - 49%3B Plants - 57%3B Viruses - 0%3B Other Eukaryotes - 345 (source: NCBI BLink).	.	CONTAINS InterPro DOMAIN/s: Symplekin tight junction protein C-terminal (InterPro:IPR022075)%3B BEST Arabidopsis thaliana protein match is: HEAT repeat-containing protein (TAIR:AT5G01400.1)%3B Has 593 Blast hits to 297 proteins in 111 species: Archae - 0%3B Bacteria - 3%3B Metazoa - 139%3B Fungi - 49%3B Plants - 57%3B Viruses - 0%3B Other Eukaryotes - 345 (source: NCBI BLink).	scaffold_1	12062989	12075003	12015	+	scaffold_1	12055125	12063667	8543	*	0.43853579	-0.193514397	217.4113583	0.554722222	4.656695731	0.001895915	26.838	-0.181666667	0.530555556	0.079333333	0.210980392	0.225	0.406666667	-2.32203425	-0.927825642	-1.137378536	-1.71153049	120	MODIFIER	MODERATE	NO	0	0.166666666666667	B	B	-2.08221351758251	0.68721740925222	-0.533438875306078	-2.68280825992186
AL1G45190	AT1G30900	839974	OG0014481	VSR6	protein_coding	VACUOLAR SORTING RECEPTOR 6	VACUOLAR SORTING RECEPTOR 6	computational_VACUOLAR SORTING RECEPTOR 6 (VSR6)%3B FUNCTIONS IN: calcium ion binding%3B INVOLVED IN: protein targeting to vacuole%3B LOCATED IN: integral to plasma membrane%2C Golgi transport complex%3B EXPRESSED IN: 20 plant structures%3B EXPRESSED DURING: 10 growth stages%3B CONTAINS InterPro DOMAIN/s: Protease-associated PA (InterPro:IPR003137)%2C EGF-like calcium-binding%2C conserved site (I…	.	VACUOLAR SORTING RECEPTOR 6 (VSR6)%3B FUNCTIONS IN: calcium ion binding%3B INVOLVED IN: protein targeting to vacuole%3B LOCATED IN: integral to plasma membrane%2C Golgi transport complex%3B EXPRESSED IN: 20 plant structures%3B EXPRESSED DURING: 10 growth stages%3B CONTAINS InterPro DOMAIN/s: Protease-associated PA (InterPro:IPR003137)%2C EGF-like calcium-binding%2C conserved site (InterPro:IPR018…	scaffold_1	14004264	14008175	3912	+	scaffold_1	14006319	14006717	399	*	0.554691982	-0.284863738	289.4132653	0.703333333	5.798377844	0.006606042	19.2025	-0.160555556	0.701666667	0.01	0.352941176	0.355	0.515555556	-3.047128817	0.723665657	-2.609835396	-1.503701788	93	MODIFIER	MODERATE	NO	NO	NO	B	A	-2.9645433227519	0.424288015017983	-0.0998046927992025	-1.40745812120901
AL1G45190	AT1G30900	839974	OG0014481	VSR6	protein_coding	VACUOLAR SORTING RECEPTOR 6	VACUOLAR SORTING RECEPTOR 6	computational_VACUOLAR SORTING RECEPTOR 6 (VSR6)%3B FUNCTIONS IN: calcium ion binding%3B INVOLVED IN: protein targeting to vacuole%3B LOCATED IN: integral to plasma membrane%2C Golgi transport complex%3B EXPRESSED IN: 20 plant structures%3B EXPRESSED DURING: 10 growth stages%3B CONTAINS InterPro DOMAIN/s: Protease-associated PA (InterPro:IPR003137)%2C EGF-like calcium-binding%2C conserved site (I…	.	VACUOLAR SORTING RECEPTOR 6 (VSR6)%3B FUNCTIONS IN: calcium ion binding%3B INVOLVED IN: protein targeting to vacuole%3B LOCATED IN: integral to plasma membrane%2C Golgi transport complex%3B EXPRESSED IN: 20 plant structures%3B EXPRESSED DURING: 10 growth stages%3B CONTAINS InterPro DOMAIN/s: Protease-associated PA (InterPro:IPR003137)%2C EGF-like calcium-binding%2C conserved site (InterPro:IPR018…	scaffold_1	14004264	14008175	3912	+	scaffold_1	14006319	14006717	399	*	0.554691982	-0.284863738	289.4132653	0.703333333	5.798377844	0.006606042	19.2025	-0.160555556	0.701666667	0.01	0.352941176	0.355	0.515555556	-3.047128817	0.723665657	-2.609835396	-1.503701788	37	MODIFIER	MODERATE	NO	NO	NO	B	A	-2.9645433227519	0.424288015017983	-0.0998046927992025	-1.40745812120901
AL1G45190	AT1G30900	839974	OG0014481	VSR6	protein_coding	VACUOLAR SORTING RECEPTOR 6	VACUOLAR SORTING RECEPTOR 6	computational_VACUOLAR SORTING RECEPTOR 6 (VSR6)%3B FUNCTIONS IN: calcium ion binding%3B INVOLVED IN: protein targeting to vacuole%3B LOCATED IN: integral to plasma membrane%2C Golgi transport complex%3B EXPRESSED IN: 20 plant structures%3B EXPRESSED DURING: 10 growth stages%3B CONTAINS InterPro DOMAIN/s: Protease-associated PA (InterPro:IPR003137)%2C EGF-like calcium-binding%2C conserved site (I…	.	VACUOLAR SORTING RECEPTOR 6 (VSR6)%3B FUNCTIONS IN: calcium ion binding%3B INVOLVED IN: protein targeting to vacuole%3B LOCATED IN: integral to plasma membrane%2C Golgi transport complex%3B EXPRESSED IN: 20 plant structures%3B EXPRESSED DURING: 10 growth stages%3B CONTAINS InterPro DOMAIN/s: Protease-associated PA (InterPro:IPR003137)%2C EGF-like calcium-binding%2C conserved site (InterPro:IPR018…	scaffold_1	14004264	14008175	3912	+	scaffold_1	14006319	14006717	399	*	0.554691982	-0.284863738	289.4132653	0.703333333	5.798377844	0.006606042	19.2025	-0.160555556	0.701666667	0.01	0.352941176	0.355	0.515555556	-3.047128817	0.723665657	-2.609835396	-1.503701788	22	MODIFIER	MODERATE	NO	NO	NO	B	A	-2.9645433227519	0.424288015017983	-0.0998046927992025	-1.40745812120901
AL1G45190	AT1G30900	839974	OG0014481	VSR6	protein_coding	VACUOLAR SORTING RECEPTOR 6	VACUOLAR SORTING RECEPTOR 6	computational_VACUOLAR SORTING RECEPTOR 6 (VSR6)%3B FUNCTIONS IN: calcium ion binding%3B INVOLVED IN: protein targeting to vacuole%3B LOCATED IN: integral to plasma membrane%2C Golgi transport complex%3B EXPRESSED IN: 20 plant structures%3B EXPRESSED DURING: 10 growth stages%3B CONTAINS InterPro DOMAIN/s: Protease-associated PA (InterPro:IPR003137)%2C EGF-like calcium-binding%2C conserved site (I…	.	VACUOLAR SORTING RECEPTOR 6 (VSR6)%3B FUNCTIONS IN: calcium ion binding%3B INVOLVED IN: protein targeting to vacuole%3B LOCATED IN: integral to plasma membrane%2C Golgi transport complex%3B EXPRESSED IN: 20 plant structures%3B EXPRESSED DURING: 10 growth stages%3B CONTAINS InterPro DOMAIN/s: Protease-associated PA (InterPro:IPR003137)%2C EGF-like calcium-binding%2C conserved site (InterPro:IPR018…	scaffold_1	14004264	14008175	3912	+	scaffold_1	14006319	14006717	399	*	0.554691982	-0.284863738	289.4132653	0.703333333	5.798377844	0.006606042	19.2025	-0.160555556	0.701666667	0.01	0.352941176	0.355	0.515555556	-3.047128817	0.723665657	-2.609835396	-1.503701788	19	MODIFIER	MODERATE	NO	NO	NO	B	A	-2.9645433227519	0.424288015017983	-0.0998046927992025	-1.40745812120901
AL1G45190	AT1G30900	839974	OG0014481	VSR6	protein_coding	VACUOLAR SORTING RECEPTOR 6	VACUOLAR SORTING RECEPTOR 6	computational_VACUOLAR SORTING RECEPTOR 6 (VSR6)%3B FUNCTIONS IN: calcium ion binding%3B INVOLVED IN: protein targeting to vacuole%3B LOCATED IN: integral to plasma membrane%2C Golgi transport complex%3B EXPRESSED IN: 20 plant structures%3B EXPRESSED DURING: 10 growth stages%3B CONTAINS InterPro DOMAIN/s: Protease-associated PA (InterPro:IPR003137)%2C EGF-like calcium-binding%2C conserved site (I…	.	VACUOLAR SORTING RECEPTOR 6 (VSR6)%3B FUNCTIONS IN: calcium ion binding%3B INVOLVED IN: protein targeting to vacuole%3B LOCATED IN: integral to plasma membrane%2C Golgi transport complex%3B EXPRESSED IN: 20 plant structures%3B EXPRESSED DURING: 10 growth stages%3B CONTAINS InterPro DOMAIN/s: Protease-associated PA (InterPro:IPR003137)%2C EGF-like calcium-binding%2C conserved site (InterPro:IPR018…	scaffold_1	14004264	14008175	3912	+	scaffold_1	14006319	14006717	399	*	0.554691982	-0.284863738	289.4132653	0.703333333	5.798377844	0.006606042	19.2025	-0.160555556	0.701666667	0.01	0.352941176	0.355	0.515555556	-3.047128817	0.723665657	-2.609835396	-1.503701788	43	MODIFIER	MODERATE	NO	NO	NO	B	A	-2.9645433227519	0.424288015017983	-0.0998046927992025	-1.40745812120901
AL1G45190	AT1G30900	839974	OG0014481	VSR6	protein_coding	VACUOLAR SORTING RECEPTOR 6	VACUOLAR SORTING RECEPTOR 6	computational_VACUOLAR SORTING RECEPTOR 6 (VSR6)%3B FUNCTIONS IN: calcium ion binding%3B INVOLVED IN: protein targeting to vacuole%3B LOCATED IN: integral to plasma membrane%2C Golgi transport complex%3B EXPRESSED IN: 20 plant structures%3B EXPRESSED DURING: 10 growth stages%3B CONTAINS InterPro DOMAIN/s: Protease-associated PA (InterPro:IPR003137)%2C EGF-like calcium-binding%2C conserved site (I…	.	VACUOLAR SORTING RECEPTOR 6 (VSR6)%3B FUNCTIONS IN: calcium ion binding%3B INVOLVED IN: protein targeting to vacuole%3B LOCATED IN: integral to plasma membrane%2C Golgi transport complex%3B EXPRESSED IN: 20 plant structures%3B EXPRESSED DURING: 10 growth stages%3B CONTAINS InterPro DOMAIN/s: Protease-associated PA (InterPro:IPR003137)%2C EGF-like calcium-binding%2C conserved site (InterPro:IPR018…	scaffold_1	14004264	14008175	3912	+	scaffold_1	14006319	14006717	399	*	0.554691982	-0.284863738	289.4132653	0.703333333	5.798377844	0.006606042	19.2025	-0.160555556	0.701666667	0.01	0.352941176	0.355	0.515555556	-3.047128817	0.723665657	-2.609835396	-1.503701788	4	MODIFIER	MODERATE	NO	NO	NO	B	A	-2.9645433227519	0.424288015017983	-0.0998046927992025	-1.40745812120901
AL1G45190	AT1G30900	839974	OG0014481	VSR6	protein_coding	VACUOLAR SORTING RECEPTOR 6	VACUOLAR SORTING RECEPTOR 6	computational_VACUOLAR SORTING RECEPTOR 6 (VSR6)%3B FUNCTIONS IN: calcium ion binding%3B INVOLVED IN: protein targeting to vacuole%3B LOCATED IN: integral to plasma membrane%2C Golgi transport complex%3B EXPRESSED IN: 20 plant structures%3B EXPRESSED DURING: 10 growth stages%3B CONTAINS InterPro DOMAIN/s: Protease-associated PA (InterPro:IPR003137)%2C EGF-like calcium-binding%2C conserved site (I…	.	VACUOLAR SORTING RECEPTOR 6 (VSR6)%3B FUNCTIONS IN: calcium ion binding%3B INVOLVED IN: protein targeting to vacuole%3B LOCATED IN: integral to plasma membrane%2C Golgi transport complex%3B EXPRESSED IN: 20 plant structures%3B EXPRESSED DURING: 10 growth stages%3B CONTAINS InterPro DOMAIN/s: Protease-associated PA (InterPro:IPR003137)%2C EGF-like calcium-binding%2C conserved site (InterPro:IPR018…	scaffold_1	14004264	14008175	3912	+	scaffold_1	14006058	14006305	248	*	0.261812749	-0.249893721	149.6809545	0.362222222	2.712230169	0.00381849	36.6	0.211111111	0.362222222	0	0.297254902	0.56	0.348888889	-3.151709764	0.075843103	-4.22859406	-0.562360018	96	MODIFIER	MODERATE	NO	NO	NO	B	A	-3.18694876950947	0.804426898248203	-0.722723637511461	-2.01718727119125
AL1G54260	AT1G47840	841200	OG0013854	HXK3	protein_coding	hexokinase 3	hexokinase 3	computational_hexokinase 3 (HXK3)%3B CONTAINS InterPro DOMAIN/s: Hexokinase%2C N-terminal (InterPro:IPR022672)%2C Hexokinase%2C conserved site (InterPro:IPR019807)%2C Hexokinase%2C C-terminal (InterPro:IPR022673)%2C Hexokinase (InterPro:IPR001312)%3B BEST Arabidopsis thaliana protein match is: hexokinase 1 (TAIR:AT4G29130.1)%3B Has 2416 Blast hits to 2143 proteins in 322 species: Archae - 0%3B Ba…	Encodes a putative hexokinase.	hexokinase 3 (HXK3)%3B CONTAINS InterPro DOMAIN/s: Hexokinase%2C N-terminal (InterPro:IPR022672)%2C Hexokinase%2C conserved site (InterPro:IPR019807)%2C Hexokinase%2C C-terminal (InterPro:IPR022673)%2C Hexokinase (InterPro:IPR001312)%3B BEST Arabidopsis thaliana protein match is: hexokinase 1 (TAIR:AT4G29130.1)%3B Has 2416 Blast hits to 2143 proteins in 322 species: Archae - 0%3B Bacteria - 89%3B…	scaffold_1	24119353	24122471	3119	-	scaffold_1	24121550	24124206	2657	*	0.41711575	-0.078098118	270.9344426	0.674166667	4.413382696	0.006606042	19.91	-0.001666667	0.627222222	0.208666667	0.352941176	0.465	0.466666667	-0.969454	0.723665657	-2.034067009	-1.100269601	55	MODIFIER	MODERATE	NO	NO	NO	B	A	-1.4514570866143	0.541497504013966	-1.89284762205382	-1.83934960244643
AL1G54260	AT1G47840	841200	OG0013854	HXK3	protein_coding	hexokinase 3	hexokinase 3	computational_hexokinase 3 (HXK3)%3B CONTAINS InterPro DOMAIN/s: Hexokinase%2C N-terminal (InterPro:IPR022672)%2C Hexokinase%2C conserved site (InterPro:IPR019807)%2C Hexokinase%2C C-terminal (InterPro:IPR022673)%2C Hexokinase (InterPro:IPR001312)%3B BEST Arabidopsis thaliana protein match is: hexokinase 1 (TAIR:AT4G29130.1)%3B Has 2416 Blast hits to 2143 proteins in 322 species: Archae - 0%3B Ba…	Encodes a putative hexokinase.	hexokinase 3 (HXK3)%3B CONTAINS InterPro DOMAIN/s: Hexokinase%2C N-terminal (InterPro:IPR022672)%2C Hexokinase%2C conserved site (InterPro:IPR019807)%2C Hexokinase%2C C-terminal (InterPro:IPR022673)%2C Hexokinase (InterPro:IPR001312)%3B BEST Arabidopsis thaliana protein match is: hexokinase 1 (TAIR:AT4G29130.1)%3B Has 2416 Blast hits to 2143 proteins in 322 species: Archae - 0%3B Bacteria - 89%3B…	scaffold_1	24119353	24122471	3119	-	scaffold_1	24121550	24124206	2657	*	0.41711575	-0.078098118	270.9344426	0.674166667	4.413382696	0.006606042	19.91	-0.001666667	0.627222222	0.208666667	0.352941176	0.465	0.466666667	-0.969454	0.723665657	-2.034067009	-1.100269601	77	MODIFIER	MODERATE	NO	NO	NO	B	A	-1.4514570866143	0.541497504013966	-1.89284762205382	-1.83934960244643
AL1G54260	AT1G47840	841200	OG0013854	HXK3	protein_coding	hexokinase 3	hexokinase 3	computational_hexokinase 3 (HXK3)%3B CONTAINS InterPro DOMAIN/s: Hexokinase%2C N-terminal (InterPro:IPR022672)%2C Hexokinase%2C conserved site (InterPro:IPR019807)%2C Hexokinase%2C C-terminal (InterPro:IPR022673)%2C Hexokinase (InterPro:IPR001312)%3B BEST Arabidopsis thaliana protein match is: hexokinase 1 (TAIR:AT4G29130.1)%3B Has 2416 Blast hits to 2143 proteins in 322 species: Archae - 0%3B Ba…	Encodes a putative hexokinase.	hexokinase 3 (HXK3)%3B CONTAINS InterPro DOMAIN/s: Hexokinase%2C N-terminal (InterPro:IPR022672)%2C Hexokinase%2C conserved site (InterPro:IPR019807)%2C Hexokinase%2C C-terminal (InterPro:IPR022673)%2C Hexokinase (InterPro:IPR001312)%3B BEST Arabidopsis thaliana protein match is: hexokinase 1 (TAIR:AT4G29130.1)%3B Has 2416 Blast hits to 2143 proteins in 322 species: Archae - 0%3B Bacteria - 89%3B…	scaffold_1	24119353	24122471	3119	-	scaffold_1	24121249	24121532	284	*	0.393325617	-0.051150486	348.0944936	0.675	4.165713932	0.033634005	3.9708	0.592777778	0.608333333	0.233333333	0.366013072	0.815	0.222222222	-0.711487663	0.875736679	-4.502320015	1.018768149	54	MODIFIER	MODERATE	NO	NO	NO	B	A	-0.707674936802088	0.950146803486458	-4.38452340090286	0.934918029972769
AL1G54260	AT1G47840	841200	OG0013854	HXK3	protein_coding	hexokinase 3	hexokinase 3	computational_hexokinase 3 (HXK3)%3B CONTAINS InterPro DOMAIN/s: Hexokinase%2C N-terminal (InterPro:IPR022672)%2C Hexokinase%2C conserved site (InterPro:IPR019807)%2C Hexokinase%2C C-terminal (InterPro:IPR022673)%2C Hexokinase (InterPro:IPR001312)%3B BEST Arabidopsis thaliana protein match is: hexokinase 1 (TAIR:AT4G29130.1)%3B Has 2416 Blast hits to 2143 proteins in 322 species: Archae - 0%3B Ba…	Encodes a putative hexokinase.	hexokinase 3 (HXK3)%3B CONTAINS InterPro DOMAIN/s: Hexokinase%2C N-terminal (InterPro:IPR022672)%2C Hexokinase%2C conserved site (InterPro:IPR019807)%2C Hexokinase%2C C-terminal (InterPro:IPR022673)%2C Hexokinase (InterPro:IPR001312)%3B BEST Arabidopsis thaliana protein match is: hexokinase 1 (TAIR:AT4G29130.1)%3B Has 2416 Blast hits to 2143 proteins in 322 species: Archae - 0%3B Bacteria - 89%3B…	scaffold_1	24119353	24122471	3119	-	scaffold_1	24121249	24121532	284	*	0.393325617	-0.051150486	348.0944936	0.675	4.165713932	0.033634005	3.9708	0.592777778	0.608333333	0.233333333	0.366013072	0.815	0.222222222	-0.711487663	0.875736679	-4.502320015	1.018768149	98	MODIFIER	MODERATE	NO	NO	NO	B	A	-0.707674936802088	0.950146803486458	-4.38452340090286	0.934918029972769
AL1G54260	AT1G47840	841200	OG0013854	HXK3	protein_coding	hexokinase 3	hexokinase 3	computational_hexokinase 3 (HXK3)%3B CONTAINS InterPro DOMAIN/s: Hexokinase%2C N-terminal (InterPro:IPR022672)%2C Hexokinase%2C conserved site (InterPro:IPR019807)%2C Hexokinase%2C C-terminal (InterPro:IPR022673)%2C Hexokinase (InterPro:IPR001312)%3B BEST Arabidopsis thaliana protein match is: hexokinase 1 (TAIR:AT4G29130.1)%3B Has 2416 Blast hits to 2143 proteins in 322 species: Archae - 0%3B Ba…	Encodes a putative hexokinase.	hexokinase 3 (HXK3)%3B CONTAINS InterPro DOMAIN/s: Hexokinase%2C N-terminal (InterPro:IPR022672)%2C Hexokinase%2C conserved site (InterPro:IPR019807)%2C Hexokinase%2C C-terminal (InterPro:IPR022673)%2C Hexokinase (InterPro:IPR001312)%3B BEST Arabidopsis thaliana protein match is: hexokinase 1 (TAIR:AT4G29130.1)%3B Has 2416 Blast hits to 2143 proteins in 322 species: Archae - 0%3B Bacteria - 89%3B…	scaffold_1	24119353	24122471	3119	-	scaffold_1	24121249	24121532	284	*	0.393325617	-0.051150486	348.0944936	0.675	4.165713932	0.033634005	3.9708	0.592777778	0.608333333	0.233333333	0.366013072	0.815	0.222222222	-0.711487663	0.875736679	-4.502320015	1.018768149	2	MODIFIER	MODERATE	NO	NO	NO	B	A	-0.707674936802088	0.950146803486458	-4.38452340090286	0.934918029972769
AL1G54310	AT1G47870	841202	OG0013853	ATE2F2	protein_coding	winged-helix DNA-binding transcription factor family protein	.	computational_ATE2F2%3B CONTAINS InterPro DOMAIN/s: Winged helix-turn-helix transcription repressor DNA-binding (InterPro:IPR011991)%2C Transcription factor E2F/dimerisation partner (TDP) (InterPro:IPR003316)%2C E2F Family (InterPro:IPR015633)%3B BEST Arabidopsis thaliana protein match is: E2F transcription factor 1 (TAIR:AT5G22220.3)%3B Has 948 Blast hits to 896 proteins in 121 species: Archae -…	Member of the E2F transcription factors%2C (cell cycle genes)%2C key components of the cyclin D/retinoblastoma/E2F pathway. AtE2Fc is regulated by a balance between gene expression and ubiquitin-proteasome proteolysis. AtE2Fc might play a role in cell division and during the transition from skotomorphogenesis to photomorphogenesis. E2Fc has been shown to interact with DPB in its nonphosphorylated…	ATE2F2%3B CONTAINS InterPro DOMAIN/s: Winged helix-turn-helix transcription repressor DNA-binding (InterPro:IPR011991)%2C Transcription factor E2F/dimerisation partner (TDP) (InterPro:IPR003316)%2C E2F Family (InterPro:IPR015633)%3B BEST Arabidopsis thaliana protein match is: E2F transcription factor 1 (TAIR:AT5G22220.3)%3B Has 948 Blast hits to 896 proteins in 121 species: Archae - 0%3B Bacteria…	scaffold_1	24176476	24179495	3020	+	scaffold_1	24177660	24178833	1174	*	0.404325687	-0.075233446	268.1629033	0.657222222	4.282376616	0.016850633	8.5026	0.489166667	0.608055556	0.209	0.337254902	0.7425	0.253333333	-0.965967968	0.54118043	-4.12712668	0.537909583	99	MODIFIER	MODERATE	NO	NO	NO	C	A	-0.970186283794634	-0.0952351253966483	-5.56841354996925	0.5081076249852
AL1G54310	AT1G47870	841202	OG0013853	ATE2F2	protein_coding	winged-helix DNA-binding transcription factor family protein	.	computational_ATE2F2%3B CONTAINS InterPro DOMAIN/s: Winged helix-turn-helix transcription repressor DNA-binding (InterPro:IPR011991)%2C Transcription factor E2F/dimerisation partner (TDP) (InterPro:IPR003316)%2C E2F Family (InterPro:IPR015633)%3B BEST Arabidopsis thaliana protein match is: E2F transcription factor 1 (TAIR:AT5G22220.3)%3B Has 948 Blast hits to 896 proteins in 121 species: Archae -…	Member of the E2F transcription factors%2C (cell cycle genes)%2C key components of the cyclin D/retinoblastoma/E2F pathway. AtE2Fc is regulated by a balance between gene expression and ubiquitin-proteasome proteolysis. AtE2Fc might play a role in cell division and during the transition from skotomorphogenesis to photomorphogenesis. E2Fc has been shown to interact with DPB in its nonphosphorylated…	ATE2F2%3B CONTAINS InterPro DOMAIN/s: Winged helix-turn-helix transcription repressor DNA-binding (InterPro:IPR011991)%2C Transcription factor E2F/dimerisation partner (TDP) (InterPro:IPR003316)%2C E2F Family (InterPro:IPR015633)%3B BEST Arabidopsis thaliana protein match is: E2F transcription factor 1 (TAIR:AT5G22220.3)%3B Has 948 Blast hits to 896 proteins in 121 species: Archae - 0%3B Bacteria…	scaffold_1	24176476	24179495	3020	+	scaffold_1	24177660	24178833	1174	*	0.404325687	-0.075233446	268.1629033	0.657222222	4.282376616	0.016850633	8.5026	0.489166667	0.608055556	0.209	0.337254902	0.7425	0.253333333	-0.965967968	0.54118043	-4.12712668	0.537909583	72	MODIFIER	MODERATE	NO	NO	NO	C	A	-0.970186283794634	-0.0952351253966483	-5.56841354996925	0.5081076249852
AL1G60890	.	.	.	.	.	.	.	.	.	.	scaffold_1	28034533	28036570	2038	-	scaffold_1	28033807	28035009	1203	*	0.428072241	-0.079785832	252.685394	0.650833333	4.568819612	0.006720188	24.7732	0.135555556	0.61	0.204666667	0.281830065	0.5	0.364444444	-1.011286379	-0.103600703	-2.326670616	-0.810939447	91	MODIFIER	MODERATE	HIGH	0.875	0.222222222222222	A	B	-1.05769006612548	-0.107906421504323	-3.72374750374953	-0.828215428725884
AL1G60890	.	.	.	.	.	.	.	.	.	.	scaffold_1	28034533	28036570	2038	-	scaffold_1	28033807	28035009	1203	*	0.428072241	-0.079785832	252.685394	0.650833333	4.568819612	0.006720188	24.7732	0.135555556	0.61	0.204666667	0.281830065	0.5	0.364444444	-1.011286379	-0.103600703	-2.326670616	-0.810939447	84	MODIFIER	MODERATE	HIGH	0.875	0.222222222222222	A	B	-1.05769006612548	-0.107906421504323	-3.72374750374953	-0.828215428725884
AL2G12920	AT1G62840	842584	OG0014435	.	protein_coding	ankyrin repeat/KH domain protein (DUF1442)	.	computational_Protein of unknown function (DUF1442)%3B CONTAINS InterPro DOMAIN/s: Protein of unknown function DUF1442 (InterPro:IPR009902)%3B BEST Arabidopsis thaliana protein match is: Protein of unknown function (DUF1442) (TAIR:AT1G12320.1)%3B Has 98 Blast hits to 97 proteins in 12 species: Archae - 0%3B Bacteria - 0%3B Metazoa - 0%3B Fungi - 0%3B Plants - 98%3B Viruses - 0%3B Other Eukaryotes…	.	Protein of unknown function (DUF1442)%3B CONTAINS InterPro DOMAIN/s: Protein of unknown function DUF1442 (InterPro:IPR009902)%3B BEST Arabidopsis thaliana protein match is: Protein of unknown function (DUF1442) (TAIR:AT1G12320.1)%3B Has 98 Blast hits to 97 proteins in 12 species: Archae - 0%3B Bacteria - 0%3B Metazoa - 0%3B Fungi - 0%3B Plants - 98%3B Viruses - 0%3B Other Eukaryotes - 0 (source: …	scaffold_2	1462279	1463320	1042	-	scaffold_2	1462432	1462951	520	*	0.283780775	-0.256064108	146.451661	0.408888889	2.925022852	0.00381849	33.4106	-0.035555556	0.408888889	0	0.373333333	0.28	0.315555556	-3.151709764	0.960896451	-2.11429703	0.305630445	55	MODIFIER	MODERATE	HIGH	0	0.111111111111111	C	A	-3.12132093276133	0.772748657979022	-0.165193974288334	-0.350594261239794
AL2G13320	AT1G62540	842551	OG0000706	FMO GS-OX2	protein_coding	flavin-monooxygenase glucosinolate S-oxygenase 2	flavin-monooxygenase glucosinolate S-oxygenase 2	computational_flavin-monooxygenase glucosinolate S-oxygenase 2 (FMO GS-OX2)%3B CONTAINS InterPro DOMAIN/s: Flavin-containing monooxygenase FMO (InterPro:IPR000960)%2C Flavin-containing monooxygenase-like (InterPro:IPR020946)%3B BEST Arabidopsis thaliana protein match is: flavin-monooxygenase glucosinolate S-oxygenase 1 (TAIR:AT1G65860.1)%3B Has 12235 Blast hits to 11922 proteins in 1493 species: …	belongs to the flavin-monooxygenase (FMO) family%2C encodes a glucosinolate S-oxygenase that catalyzes the conversion of methylthioalkyl glucosinolates to methylsulfinylalkyl glucosinolates	flavin-monooxygenase glucosinolate S-oxygenase 2 (FMO GS-OX2)%3B CONTAINS InterPro DOMAIN/s: Flavin-containing monooxygenase FMO (InterPro:IPR000960)%2C Flavin-containing monooxygenase-like (InterPro:IPR020946)%3B BEST Arabidopsis thaliana protein match is: flavin-monooxygenase glucosinolate S-oxygenase 1 (TAIR:AT1G65860.1)%3B Has 12235 Blast hits to 11922 proteins in 1493 species: Archae - 60%3B…	scaffold_2	1641735	1647260	5526	-	scaffold_2	1643307	1644555	1249	*	0.314512571	-0.26429129	204.8884963	0.471111111	3.218413597	0.036630693	24.1856	-0.004444444	0.471111111	0	0.447058824	0.52	0.524444444	-3.151709764	1.818577015	-3.926551627	-0.843540027	25	MODIFIER	NO	NO	NO	NO	C	A	-2.14784135433064	1.90366183558892	-0.980839222336983	-1.02129632622027
AL2G13320	AT1G62540	842551	OG0000706	FMO GS-OX2	protein_coding	flavin-monooxygenase glucosinolate S-oxygenase 2	flavin-monooxygenase glucosinolate S-oxygenase 2	computational_flavin-monooxygenase glucosinolate S-oxygenase 2 (FMO GS-OX2)%3B CONTAINS InterPro DOMAIN/s: Flavin-containing monooxygenase FMO (InterPro:IPR000960)%2C Flavin-containing monooxygenase-like (InterPro:IPR020946)%3B BEST Arabidopsis thaliana protein match is: flavin-monooxygenase glucosinolate S-oxygenase 1 (TAIR:AT1G65860.1)%3B Has 12235 Blast hits to 11922 proteins in 1493 species: …	belongs to the flavin-monooxygenase (FMO) family%2C encodes a glucosinolate S-oxygenase that catalyzes the conversion of methylthioalkyl glucosinolates to methylsulfinylalkyl glucosinolates	flavin-monooxygenase glucosinolate S-oxygenase 2 (FMO GS-OX2)%3B CONTAINS InterPro DOMAIN/s: Flavin-containing monooxygenase FMO (InterPro:IPR000960)%2C Flavin-containing monooxygenase-like (InterPro:IPR020946)%3B BEST Arabidopsis thaliana protein match is: flavin-monooxygenase glucosinolate S-oxygenase 1 (TAIR:AT1G65860.1)%3B Has 12235 Blast hits to 11922 proteins in 1493 species: Archae - 60%3B…	scaffold_2	1641735	1647260	5526	-	scaffold_2	1643307	1644555	1249	*	0.314512571	-0.26429129	204.8884963	0.471111111	3.218413597	0.036630693	24.1856	-0.004444444	0.471111111	0	0.447058824	0.52	0.524444444	-3.151709764	1.818577015	-3.926551627	-0.843540027	25	MODIFIER	NO	NO	NO	NO	C	A	-2.14784135433064	1.90366183558892	-0.980839222336983	-1.02129632622027
AL2G13320	AT1G62540	842551	OG0000706	FMO GS-OX2	protein_coding	flavin-monooxygenase glucosinolate S-oxygenase 2	flavin-monooxygenase glucosinolate S-oxygenase 2	computational_flavin-monooxygenase glucosinolate S-oxygenase 2 (FMO GS-OX2)%3B CONTAINS InterPro DOMAIN/s: Flavin-containing monooxygenase FMO (InterPro:IPR000960)%2C Flavin-containing monooxygenase-like (InterPro:IPR020946)%3B BEST Arabidopsis thaliana protein match is: flavin-monooxygenase glucosinolate S-oxygenase 1 (TAIR:AT1G65860.1)%3B Has 12235 Blast hits to 11922 proteins in 1493 species: …	belongs to the flavin-monooxygenase (FMO) family%2C encodes a glucosinolate S-oxygenase that catalyzes the conversion of methylthioalkyl glucosinolates to methylsulfinylalkyl glucosinolates	flavin-monooxygenase glucosinolate S-oxygenase 2 (FMO GS-OX2)%3B CONTAINS InterPro DOMAIN/s: Flavin-containing monooxygenase FMO (InterPro:IPR000960)%2C Flavin-containing monooxygenase-like (InterPro:IPR020946)%3B BEST Arabidopsis thaliana protein match is: flavin-monooxygenase glucosinolate S-oxygenase 1 (TAIR:AT1G65860.1)%3B Has 12235 Blast hits to 11922 proteins in 1493 species: Archae - 60%3B…	scaffold_2	1641735	1647260	5526	-	scaffold_2	1643307	1644555	1249	*	0.314512571	-0.26429129	204.8884963	0.471111111	3.218413597	0.036630693	24.1856	-0.004444444	0.471111111	0	0.447058824	0.52	0.524444444	-3.151709764	1.818577015	-3.926551627	-0.843540027	25	MODIFIER	NO	NO	NO	NO	C	A	-2.14784135433064	1.90366183558892	-0.980839222336983	-1.02129632622027
AL2G19400	AT1G64910	842799	OG0000381	.	protein_coding	UDP-Glycosyltransferase superfamily protein	.	computational_UDP-Glycosyltransferase superfamily protein%3B FUNCTIONS IN: transferase activity%2C transferring glycosyl groups%3B INVOLVED IN: metabolic process%3B EXPRESSED IN: 10 plant structures%3B EXPRESSED DURING: 7 growth stages%3B CONTAINS InterPro DOMAIN/s: UDP-glucuronosyl/UDP-glucosyltransferase (InterPro:IPR002213)%3B BEST Arabidopsis thaliana protein match is: UDP-Glycosyltransferase…	.	UDP-Glycosyltransferase superfamily protein%3B FUNCTIONS IN: transferase activity%2C transferring glycosyl groups%3B INVOLVED IN: metabolic process%3B EXPRESSED IN: 10 plant structures%3B EXPRESSED DURING: 7 growth stages%3B CONTAINS InterPro DOMAIN/s: UDP-glucuronosyl/UDP-glucosyltransferase (InterPro:IPR002213)%3B BEST Arabidopsis thaliana protein match is: UDP-Glycosyltransferase superfamily p…	scaffold_2	7651272	7652851	1580	-	scaffold_2	7652033	7652339	307	*	0.597281953	-0.087282637	286.8697426	0.751388889	6.454244498	0.003339917	16.4797	0.682777778	0.736666667	0.214	0.137254902	0.805	0.122222222	-0.913677495	-1.785506207	-4.563672384	0.061126089	12	MODIFIER	MODERATE	NO	NO	NO	A	A	0.160070904645491	-2.68651517941597	-2.90466071456988	0.259134888742452
AL2G19400	AT1G64910	842799	OG0000381	.	protein_coding	UDP-Glycosyltransferase superfamily protein	.	computational_UDP-Glycosyltransferase superfamily protein%3B FUNCTIONS IN: transferase activity%2C transferring glycosyl groups%3B INVOLVED IN: metabolic process%3B EXPRESSED IN: 10 plant structures%3B EXPRESSED DURING: 7 growth stages%3B CONTAINS InterPro DOMAIN/s: UDP-glucuronosyl/UDP-glucosyltransferase (InterPro:IPR002213)%3B BEST Arabidopsis thaliana protein match is: UDP-Glycosyltransferase…	.	UDP-Glycosyltransferase superfamily protein%3B FUNCTIONS IN: transferase activity%2C transferring glycosyl groups%3B INVOLVED IN: metabolic process%3B EXPRESSED IN: 10 plant structures%3B EXPRESSED DURING: 7 growth stages%3B CONTAINS InterPro DOMAIN/s: UDP-glucuronosyl/UDP-glucosyltransferase (InterPro:IPR002213)%3B BEST Arabidopsis thaliana protein match is: UDP-Glycosyltransferase superfamily p…	scaffold_2	7651272	7652851	1580	-	scaffold_2	7651700	7652023	324	*	0.487767387	-0.010181106	256.6581861	0.653055556	5.273713215	0.003819821	16.7771	0.505833333	0.625833333	0.277	0.12496732	0.6125	0.106666667	-0.254817527	-1.928452967	-2.664108646	0.09372667	77	MODIFIER	MODERATE	NO	NO	NO	A	A	-1.34207735870074	-1.47640640113311	-5.97451540342808	0.17783766874482
AL2G19400	AT1G64910	842799	OG0000381	.	protein_coding	UDP-Glycosyltransferase superfamily protein	.	computational_UDP-Glycosyltransferase superfamily protein%3B FUNCTIONS IN: transferase activity%2C transferring glycosyl groups%3B INVOLVED IN: metabolic process%3B EXPRESSED IN: 10 plant structures%3B EXPRESSED DURING: 7 growth stages%3B CONTAINS InterPro DOMAIN/s: UDP-glucuronosyl/UDP-glucosyltransferase (InterPro:IPR002213)%3B BEST Arabidopsis thaliana protein match is: UDP-Glycosyltransferase…	.	UDP-Glycosyltransferase superfamily protein%3B FUNCTIONS IN: transferase activity%2C transferring glycosyl groups%3B INVOLVED IN: metabolic process%3B EXPRESSED IN: 10 plant structures%3B EXPRESSED DURING: 7 growth stages%3B CONTAINS InterPro DOMAIN/s: UDP-glucuronosyl/UDP-glucosyltransferase (InterPro:IPR002213)%3B BEST Arabidopsis thaliana protein match is: UDP-Glycosyltransferase superfamily p…	scaffold_2	7651272	7652851	1580	-	scaffold_2	7651700	7652023	324	*	0.487767387	-0.010181106	256.6581861	0.653055556	5.273713215	0.003819821	16.7771	0.505833333	0.625833333	0.277	0.12496732	0.6125	0.106666667	-0.254817527	-1.928452967	-2.664108646	0.09372667	72	MODIFIER	MODERATE	NO	NO	NO	A	A	-1.34207735870074	-1.47640640113311	-5.97451540342808	0.17783766874482
AL2G19400	AT1G64910	842799	OG0000381	.	protein_coding	UDP-Glycosyltransferase superfamily protein	.	computational_UDP-Glycosyltransferase superfamily protein%3B FUNCTIONS IN: transferase activity%2C transferring glycosyl groups%3B INVOLVED IN: metabolic process%3B EXPRESSED IN: 10 plant structures%3B EXPRESSED DURING: 7 growth stages%3B CONTAINS InterPro DOMAIN/s: UDP-glucuronosyl/UDP-glucosyltransferase (InterPro:IPR002213)%3B BEST Arabidopsis thaliana protein match is: UDP-Glycosyltransferase…	.	UDP-Glycosyltransferase superfamily protein%3B FUNCTIONS IN: transferase activity%2C transferring glycosyl groups%3B INVOLVED IN: metabolic process%3B EXPRESSED IN: 10 plant structures%3B EXPRESSED DURING: 7 growth stages%3B CONTAINS InterPro DOMAIN/s: UDP-glucuronosyl/UDP-glucosyltransferase (InterPro:IPR002213)%3B BEST Arabidopsis thaliana protein match is: UDP-Glycosyltransferase superfamily p…	scaffold_2	7651272	7652851	1580	-	scaffold_2	7651700	7652023	324	*	0.487767387	-0.010181106	256.6581861	0.653055556	5.273713215	0.003819821	16.7771	0.505833333	0.625833333	0.277	0.12496732	0.6125	0.106666667	-0.254817527	-1.928452967	-2.664108646	0.09372667	81	MODIFIER	MODERATE	NO	NO	NO	A	A	-1.34207735870074	-1.47640640113311	-5.97451540342808	0.17783766874482
AL2G19400	AT1G64910	842799	OG0000381	.	protein_coding	UDP-Glycosyltransferase superfamily protein	.	computational_UDP-Glycosyltransferase superfamily protein%3B FUNCTIONS IN: transferase activity%2C transferring glycosyl groups%3B INVOLVED IN: metabolic process%3B EXPRESSED IN: 10 plant structures%3B EXPRESSED DURING: 7 growth stages%3B CONTAINS InterPro DOMAIN/s: UDP-glucuronosyl/UDP-glucosyltransferase (InterPro:IPR002213)%3B BEST Arabidopsis thaliana protein match is: UDP-Glycosyltransferase…	.	UDP-Glycosyltransferase superfamily protein%3B FUNCTIONS IN: transferase activity%2C transferring glycosyl groups%3B INVOLVED IN: metabolic process%3B EXPRESSED IN: 10 plant structures%3B EXPRESSED DURING: 7 growth stages%3B CONTAINS InterPro DOMAIN/s: UDP-glucuronosyl/UDP-glucosyltransferase (InterPro:IPR002213)%3B BEST Arabidopsis thaliana protein match is: UDP-Glycosyltransferase superfamily p…	scaffold_2	7651272	7652851	1580	-	scaffold_2	7652033	7652339	307	*	0.597281953	-0.087282637	286.8697426	0.751388889	6.454244498	0.003339917	16.4797	0.682777778	0.736666667	0.214	0.137254902	0.805	0.122222222	-0.913677495	-1.785506207	-4.563672384	0.061126089	10	MODIFIER	MODERATE	NO	NO	NO	A	A	0.160070904645491	-2.68651517941597	-2.90466071456988	0.259134888742452
AL2G19400	AT1G64910	842799	OG0000381	.	protein_coding	UDP-Glycosyltransferase superfamily protein	.	computational_UDP-Glycosyltransferase superfamily protein%3B FUNCTIONS IN: transferase activity%2C transferring glycosyl groups%3B INVOLVED IN: metabolic process%3B EXPRESSED IN: 10 plant structures%3B EXPRESSED DURING: 7 growth stages%3B CONTAINS InterPro DOMAIN/s: UDP-glucuronosyl/UDP-glucosyltransferase (InterPro:IPR002213)%3B BEST Arabidopsis thaliana protein match is: UDP-Glycosyltransferase…	.	UDP-Glycosyltransferase superfamily protein%3B FUNCTIONS IN: transferase activity%2C transferring glycosyl groups%3B INVOLVED IN: metabolic process%3B EXPRESSED IN: 10 plant structures%3B EXPRESSED DURING: 7 growth stages%3B CONTAINS InterPro DOMAIN/s: UDP-glucuronosyl/UDP-glucosyltransferase (InterPro:IPR002213)%3B BEST Arabidopsis thaliana protein match is: UDP-Glycosyltransferase superfamily p…	scaffold_2	7651272	7652851	1580	-	scaffold_2	7652033	7652339	307	*	0.597281953	-0.087282637	286.8697426	0.751388889	6.454244498	0.003339917	16.4797	0.682777778	0.736666667	0.214	0.137254902	0.805	0.122222222	-0.913677495	-1.785506207	-4.563672384	0.061126089	11	MODIFIER	MODERATE	NO	NO	NO	A	A	0.160070904645491	-2.68651517941597	-2.90466071456988	0.259134888742452
AL2G19400	AT1G64910	842799	OG0000381	.	protein_coding	UDP-Glycosyltransferase superfamily protein	.	computational_UDP-Glycosyltransferase superfamily protein%3B FUNCTIONS IN: transferase activity%2C transferring glycosyl groups%3B INVOLVED IN: metabolic process%3B EXPRESSED IN: 10 plant structures%3B EXPRESSED DURING: 7 growth stages%3B CONTAINS InterPro DOMAIN/s: UDP-glucuronosyl/UDP-glucosyltransferase (InterPro:IPR002213)%3B BEST Arabidopsis thaliana protein match is: UDP-Glycosyltransferase…	.	UDP-Glycosyltransferase superfamily protein%3B FUNCTIONS IN: transferase activity%2C transferring glycosyl groups%3B INVOLVED IN: metabolic process%3B EXPRESSED IN: 10 plant structures%3B EXPRESSED DURING: 7 growth stages%3B CONTAINS InterPro DOMAIN/s: UDP-glucuronosyl/UDP-glucosyltransferase (InterPro:IPR002213)%3B BEST Arabidopsis thaliana protein match is: UDP-Glycosyltransferase superfamily p…	scaffold_2	7651272	7652851	1580	-	scaffold_2	7651700	7652023	324	*	0.487767387	-0.010181106	256.6581861	0.653055556	5.273713215	0.003819821	16.7771	0.505833333	0.625833333	0.277	0.12496732	0.6125	0.106666667	-0.254817527	-1.928452967	-2.664108646	0.09372667	77	MODIFIER	MODERATE	NO	NO	NO	A	A	-1.34207735870074	-1.47640640113311	-5.97451540342808	0.17783766874482
AL2G19400	AT1G64910	842799	OG0000381	.	protein_coding	UDP-Glycosyltransferase superfamily protein	.	computational_UDP-Glycosyltransferase superfamily protein%3B FUNCTIONS IN: transferase activity%2C transferring glycosyl groups%3B INVOLVED IN: metabolic process%3B EXPRESSED IN: 10 plant structures%3B EXPRESSED DURING: 7 growth stages%3B CONTAINS InterPro DOMAIN/s: UDP-glucuronosyl/UDP-glucosyltransferase (InterPro:IPR002213)%3B BEST Arabidopsis thaliana protein match is: UDP-Glycosyltransferase…	.	UDP-Glycosyltransferase superfamily protein%3B FUNCTIONS IN: transferase activity%2C transferring glycosyl groups%3B INVOLVED IN: metabolic process%3B EXPRESSED IN: 10 plant structures%3B EXPRESSED DURING: 7 growth stages%3B CONTAINS InterPro DOMAIN/s: UDP-glucuronosyl/UDP-glucosyltransferase (InterPro:IPR002213)%3B BEST Arabidopsis thaliana protein match is: UDP-Glycosyltransferase superfamily p…	scaffold_2	7651272	7652851	1580	-	scaffold_2	7651700	7652023	324	*	0.487767387	-0.010181106	256.6581861	0.653055556	5.273713215	0.003819821	16.7771	0.505833333	0.625833333	0.277	0.12496732	0.6125	0.106666667	-0.254817527	-1.928452967	-2.664108646	0.09372667	72	MODIFIER	MODERATE	NO	NO	NO	A	A	-1.34207735870074	-1.47640640113311	-5.97451540342808	0.17783766874482
AL2G19400	AT1G64910	842799	OG0000381	.	protein_coding	UDP-Glycosyltransferase superfamily protein	.	computational_UDP-Glycosyltransferase superfamily protein%3B FUNCTIONS IN: transferase activity%2C transferring glycosyl groups%3B INVOLVED IN: metabolic process%3B EXPRESSED IN: 10 plant structures%3B EXPRESSED DURING: 7 growth stages%3B CONTAINS InterPro DOMAIN/s: UDP-glucuronosyl/UDP-glucosyltransferase (InterPro:IPR002213)%3B BEST Arabidopsis thaliana protein match is: UDP-Glycosyltransferase…	.	UDP-Glycosyltransferase superfamily protein%3B FUNCTIONS IN: transferase activity%2C transferring glycosyl groups%3B INVOLVED IN: metabolic process%3B EXPRESSED IN: 10 plant structures%3B EXPRESSED DURING: 7 growth stages%3B CONTAINS InterPro DOMAIN/s: UDP-glucuronosyl/UDP-glucosyltransferase (InterPro:IPR002213)%3B BEST Arabidopsis thaliana protein match is: UDP-Glycosyltransferase superfamily p…	scaffold_2	7651272	7652851	1580	-	scaffold_2	7652033	7652339	307	*	0.597281953	-0.087282637	286.8697426	0.751388889	6.454244498	0.003339917	16.4797	0.682777778	0.736666667	0.214	0.137254902	0.805	0.122222222	-0.913677495	-1.785506207	-4.563672384	0.061126089	102	MODIFIER	MODERATE	NO	NO	NO	A	A	0.160070904645491	-2.68651517941597	-2.90466071456988	0.259134888742452
AL2G19400	AT1G64910	842799	OG0000381	.	protein_coding	UDP-Glycosyltransferase superfamily protein	.	computational_UDP-Glycosyltransferase superfamily protein%3B FUNCTIONS IN: transferase activity%2C transferring glycosyl groups%3B INVOLVED IN: metabolic process%3B EXPRESSED IN: 10 plant structures%3B EXPRESSED DURING: 7 growth stages%3B CONTAINS InterPro DOMAIN/s: UDP-glucuronosyl/UDP-glucosyltransferase (InterPro:IPR002213)%3B BEST Arabidopsis thaliana protein match is: UDP-Glycosyltransferase…	.	UDP-Glycosyltransferase superfamily protein%3B FUNCTIONS IN: transferase activity%2C transferring glycosyl groups%3B INVOLVED IN: metabolic process%3B EXPRESSED IN: 10 plant structures%3B EXPRESSED DURING: 7 growth stages%3B CONTAINS InterPro DOMAIN/s: UDP-glucuronosyl/UDP-glucosyltransferase (InterPro:IPR002213)%3B BEST Arabidopsis thaliana protein match is: UDP-Glycosyltransferase superfamily p…	scaffold_2	7651272	7652851	1580	-	scaffold_2	7651700	7652023	324	*	0.487767387	-0.010181106	256.6581861	0.653055556	5.273713215	0.003819821	16.7771	0.505833333	0.625833333	0.277	0.12496732	0.6125	0.106666667	-0.254817527	-1.928452967	-2.664108646	0.09372667	72	MODIFIER	MODERATE	NO	NO	NO	A	A	-1.34207735870074	-1.47640640113311	-5.97451540342808	0.17783766874482
AL2G19400	AT1G64910	842799	OG0000381	.	protein_coding	UDP-Glycosyltransferase superfamily protein	.	computational_UDP-Glycosyltransferase superfamily protein%3B FUNCTIONS IN: transferase activity%2C transferring glycosyl groups%3B INVOLVED IN: metabolic process%3B EXPRESSED IN: 10 plant structures%3B EXPRESSED DURING: 7 growth stages%3B CONTAINS InterPro DOMAIN/s: UDP-glucuronosyl/UDP-glucosyltransferase (InterPro:IPR002213)%3B BEST Arabidopsis thaliana protein match is: UDP-Glycosyltransferase…	.	UDP-Glycosyltransferase superfamily protein%3B FUNCTIONS IN: transferase activity%2C transferring glycosyl groups%3B INVOLVED IN: metabolic process%3B EXPRESSED IN: 10 plant structures%3B EXPRESSED DURING: 7 growth stages%3B CONTAINS InterPro DOMAIN/s: UDP-glucuronosyl/UDP-glucosyltransferase (InterPro:IPR002213)%3B BEST Arabidopsis thaliana protein match is: UDP-Glycosyltransferase superfamily p…	scaffold_2	7651272	7652851	1580	-	scaffold_2	7652033	7652339	307	*	0.597281953	-0.087282637	286.8697426	0.751388889	6.454244498	0.003339917	16.4797	0.682777778	0.736666667	0.214	0.137254902	0.805	0.122222222	-0.913677495	-1.785506207	-4.563672384	0.061126089	102	MODIFIER	MODERATE	NO	NO	NO	A	A	0.160070904645491	-2.68651517941597	-2.90466071456988	0.259134888742452
AL2G19400	AT1G64910	842799	OG0000381	.	protein_coding	UDP-Glycosyltransferase superfamily protein	.	computational_UDP-Glycosyltransferase superfamily protein%3B FUNCTIONS IN: transferase activity%2C transferring glycosyl groups%3B INVOLVED IN: metabolic process%3B EXPRESSED IN: 10 plant structures%3B EXPRESSED DURING: 7 growth stages%3B CONTAINS InterPro DOMAIN/s: UDP-glucuronosyl/UDP-glucosyltransferase (InterPro:IPR002213)%3B BEST Arabidopsis thaliana protein match is: UDP-Glycosyltransferase…	.	UDP-Glycosyltransferase superfamily protein%3B FUNCTIONS IN: transferase activity%2C transferring glycosyl groups%3B INVOLVED IN: metabolic process%3B EXPRESSED IN: 10 plant structures%3B EXPRESSED DURING: 7 growth stages%3B CONTAINS InterPro DOMAIN/s: UDP-glucuronosyl/UDP-glucosyltransferase (InterPro:IPR002213)%3B BEST Arabidopsis thaliana protein match is: UDP-Glycosyltransferase superfamily p…	scaffold_2	7651272	7652851	1580	-	scaffold_2	7652033	7652339	307	*	0.597281953	-0.087282637	286.8697426	0.751388889	6.454244498	0.003339917	16.4797	0.682777778	0.736666667	0.214	0.137254902	0.805	0.122222222	-0.913677495	-1.785506207	-4.563672384	0.061126089	12	MODIFIER	MODERATE	NO	NO	NO	A	A	0.160070904645491	-2.68651517941597	-2.90466071456988	0.259134888742452
AL2G19400	AT1G64910	842799	OG0000381	.	protein_coding	UDP-Glycosyltransferase superfamily protein	.	computational_UDP-Glycosyltransferase superfamily protein%3B FUNCTIONS IN: transferase activity%2C transferring glycosyl groups%3B INVOLVED IN: metabolic process%3B EXPRESSED IN: 10 plant structures%3B EXPRESSED DURING: 7 growth stages%3B CONTAINS InterPro DOMAIN/s: UDP-glucuronosyl/UDP-glucosyltransferase (InterPro:IPR002213)%3B BEST Arabidopsis thaliana protein match is: UDP-Glycosyltransferase…	.	UDP-Glycosyltransferase superfamily protein%3B FUNCTIONS IN: transferase activity%2C transferring glycosyl groups%3B INVOLVED IN: metabolic process%3B EXPRESSED IN: 10 plant structures%3B EXPRESSED DURING: 7 growth stages%3B CONTAINS InterPro DOMAIN/s: UDP-glucuronosyl/UDP-glucosyltransferase (InterPro:IPR002213)%3B BEST Arabidopsis thaliana protein match is: UDP-Glycosyltransferase superfamily p…	scaffold_2	7651272	7652851	1580	-	scaffold_2	7652033	7652339	307	*	0.597281953	-0.087282637	286.8697426	0.751388889	6.454244498	0.003339917	16.4797	0.682777778	0.736666667	0.214	0.137254902	0.805	0.122222222	-0.913677495	-1.785506207	-4.563672384	0.061126089	11	MODIFIER	MODERATE	NO	NO	NO	A	A	0.160070904645491	-2.68651517941597	-2.90466071456988	0.259134888742452
AL2G19400	AT1G64910	842799	OG0000381	.	protein_coding	UDP-Glycosyltransferase superfamily protein	.	computational_UDP-Glycosyltransferase superfamily protein%3B FUNCTIONS IN: transferase activity%2C transferring glycosyl groups%3B INVOLVED IN: metabolic process%3B EXPRESSED IN: 10 plant structures%3B EXPRESSED DURING: 7 growth stages%3B CONTAINS InterPro DOMAIN/s: UDP-glucuronosyl/UDP-glucosyltransferase (InterPro:IPR002213)%3B BEST Arabidopsis thaliana protein match is: UDP-Glycosyltransferase…	.	UDP-Glycosyltransferase superfamily protein%3B FUNCTIONS IN: transferase activity%2C transferring glycosyl groups%3B INVOLVED IN: metabolic process%3B EXPRESSED IN: 10 plant structures%3B EXPRESSED DURING: 7 growth stages%3B CONTAINS InterPro DOMAIN/s: UDP-glucuronosyl/UDP-glucosyltransferase (InterPro:IPR002213)%3B BEST Arabidopsis thaliana protein match is: UDP-Glycosyltransferase superfamily p…	scaffold_2	7651272	7652851	1580	-	scaffold_2	7652033	7652339	307	*	0.597281953	-0.087282637	286.8697426	0.751388889	6.454244498	0.003339917	16.4797	0.682777778	0.736666667	0.214	0.137254902	0.805	0.122222222	-0.913677495	-1.785506207	-4.563672384	0.061126089	10	MODIFIER	MODERATE	NO	NO	NO	A	A	0.160070904645491	-2.68651517941597	-2.90466071456988	0.259134888742452
AL2G19400	AT1G64910	842799	OG0000381	.	protein_coding	UDP-Glycosyltransferase superfamily protein	.	computational_UDP-Glycosyltransferase superfamily protein%3B FUNCTIONS IN: transferase activity%2C transferring glycosyl groups%3B INVOLVED IN: metabolic process%3B EXPRESSED IN: 10 plant structures%3B EXPRESSED DURING: 7 growth stages%3B CONTAINS InterPro DOMAIN/s: UDP-glucuronosyl/UDP-glucosyltransferase (InterPro:IPR002213)%3B BEST Arabidopsis thaliana protein match is: UDP-Glycosyltransferase…	.	UDP-Glycosyltransferase superfamily protein%3B FUNCTIONS IN: transferase activity%2C transferring glycosyl groups%3B INVOLVED IN: metabolic process%3B EXPRESSED IN: 10 plant structures%3B EXPRESSED DURING: 7 growth stages%3B CONTAINS InterPro DOMAIN/s: UDP-glucuronosyl/UDP-glucosyltransferase (InterPro:IPR002213)%3B BEST Arabidopsis thaliana protein match is: UDP-Glycosyltransferase superfamily p…	scaffold_2	7651272	7652851	1580	-	scaffold_2	7652033	7652339	307	*	0.597281953	-0.087282637	286.8697426	0.751388889	6.454244498	0.003339917	16.4797	0.682777778	0.736666667	0.214	0.137254902	0.805	0.122222222	-0.913677495	-1.785506207	-4.563672384	0.061126089	10	MODIFIER	MODERATE	NO	NO	NO	A	A	0.160070904645491	-2.68651517941597	-2.90466071456988	0.259134888742452
AL2G19400	AT1G64910	842799	OG0000381	.	protein_coding	UDP-Glycosyltransferase superfamily protein	.	computational_UDP-Glycosyltransferase superfamily protein%3B FUNCTIONS IN: transferase activity%2C transferring glycosyl groups%3B INVOLVED IN: metabolic process%3B EXPRESSED IN: 10 plant structures%3B EXPRESSED DURING: 7 growth stages%3B CONTAINS InterPro DOMAIN/s: UDP-glucuronosyl/UDP-glucosyltransferase (InterPro:IPR002213)%3B BEST Arabidopsis thaliana protein match is: UDP-Glycosyltransferase…	.	UDP-Glycosyltransferase superfamily protein%3B FUNCTIONS IN: transferase activity%2C transferring glycosyl groups%3B INVOLVED IN: metabolic process%3B EXPRESSED IN: 10 plant structures%3B EXPRESSED DURING: 7 growth stages%3B CONTAINS InterPro DOMAIN/s: UDP-glucuronosyl/UDP-glucosyltransferase (InterPro:IPR002213)%3B BEST Arabidopsis thaliana protein match is: UDP-Glycosyltransferase superfamily p…	scaffold_2	7651272	7652851	1580	-	scaffold_2	7652033	7652339	307	*	0.597281953	-0.087282637	286.8697426	0.751388889	6.454244498	0.003339917	16.4797	0.682777778	0.736666667	0.214	0.137254902	0.805	0.122222222	-0.913677495	-1.785506207	-4.563672384	0.061126089	102	MODIFIER	MODERATE	NO	NO	NO	A	A	0.160070904645491	-2.68651517941597	-2.90466071456988	0.259134888742452
AL2G19400	AT1G64910	842799	OG0000381	.	protein_coding	UDP-Glycosyltransferase superfamily protein	.	computational_UDP-Glycosyltransferase superfamily protein%3B FUNCTIONS IN: transferase activity%2C transferring glycosyl groups%3B INVOLVED IN: metabolic process%3B EXPRESSED IN: 10 plant structures%3B EXPRESSED DURING: 7 growth stages%3B CONTAINS InterPro DOMAIN/s: UDP-glucuronosyl/UDP-glucosyltransferase (InterPro:IPR002213)%3B BEST Arabidopsis thaliana protein match is: UDP-Glycosyltransferase…	.	UDP-Glycosyltransferase superfamily protein%3B FUNCTIONS IN: transferase activity%2C transferring glycosyl groups%3B INVOLVED IN: metabolic process%3B EXPRESSED IN: 10 plant structures%3B EXPRESSED DURING: 7 growth stages%3B CONTAINS InterPro DOMAIN/s: UDP-glucuronosyl/UDP-glucosyltransferase (InterPro:IPR002213)%3B BEST Arabidopsis thaliana protein match is: UDP-Glycosyltransferase superfamily p…	scaffold_2	7651272	7652851	1580	-	scaffold_2	7651700	7652023	324	*	0.487767387	-0.010181106	256.6581861	0.653055556	5.273713215	0.003819821	16.7771	0.505833333	0.625833333	0.277	0.12496732	0.6125	0.106666667	-0.254817527	-1.928452967	-2.664108646	0.09372667	81	MODIFIER	MODERATE	NO	NO	NO	A	A	-1.34207735870074	-1.47640640113311	-5.97451540342808	0.17783766874482
AL2G19400	AT1G64910	842799	OG0000381	.	protein_coding	UDP-Glycosyltransferase superfamily protein	.	computational_UDP-Glycosyltransferase superfamily protein%3B FUNCTIONS IN: transferase activity%2C transferring glycosyl groups%3B INVOLVED IN: metabolic process%3B EXPRESSED IN: 10 plant structures%3B EXPRESSED DURING: 7 growth stages%3B CONTAINS InterPro DOMAIN/s: UDP-glucuronosyl/UDP-glucosyltransferase (InterPro:IPR002213)%3B BEST Arabidopsis thaliana protein match is: UDP-Glycosyltransferase…	.	UDP-Glycosyltransferase superfamily protein%3B FUNCTIONS IN: transferase activity%2C transferring glycosyl groups%3B INVOLVED IN: metabolic process%3B EXPRESSED IN: 10 plant structures%3B EXPRESSED DURING: 7 growth stages%3B CONTAINS InterPro DOMAIN/s: UDP-glucuronosyl/UDP-glucosyltransferase (InterPro:IPR002213)%3B BEST Arabidopsis thaliana protein match is: UDP-Glycosyltransferase superfamily p…	scaffold_2	7651272	7652851	1580	-	scaffold_2	7652033	7652339	307	*	0.597281953	-0.087282637	286.8697426	0.751388889	6.454244498	0.003339917	16.4797	0.682777778	0.736666667	0.214	0.137254902	0.805	0.122222222	-0.913677495	-1.785506207	-4.563672384	0.061126089	12	MODIFIER	MODERATE	NO	NO	NO	A	A	0.160070904645491	-2.68651517941597	-2.90466071456988	0.259134888742452
AL2G19400	AT1G64910	842799	OG0000381	.	protein_coding	UDP-Glycosyltransferase superfamily protein	.	computational_UDP-Glycosyltransferase superfamily protein%3B FUNCTIONS IN: transferase activity%2C transferring glycosyl groups%3B INVOLVED IN: metabolic process%3B EXPRESSED IN: 10 plant structures%3B EXPRESSED DURING: 7 growth stages%3B CONTAINS InterPro DOMAIN/s: UDP-glucuronosyl/UDP-glucosyltransferase (InterPro:IPR002213)%3B BEST Arabidopsis thaliana protein match is: UDP-Glycosyltransferase…	.	UDP-Glycosyltransferase superfamily protein%3B FUNCTIONS IN: transferase activity%2C transferring glycosyl groups%3B INVOLVED IN: metabolic process%3B EXPRESSED IN: 10 plant structures%3B EXPRESSED DURING: 7 growth stages%3B CONTAINS InterPro DOMAIN/s: UDP-glucuronosyl/UDP-glucosyltransferase (InterPro:IPR002213)%3B BEST Arabidopsis thaliana protein match is: UDP-Glycosyltransferase superfamily p…	scaffold_2	7651272	7652851	1580	-	scaffold_2	7652033	7652339	307	*	0.597281953	-0.087282637	286.8697426	0.751388889	6.454244498	0.003339917	16.4797	0.682777778	0.736666667	0.214	0.137254902	0.805	0.122222222	-0.913677495	-1.785506207	-4.563672384	0.061126089	11	MODIFIER	MODERATE	NO	NO	NO	A	A	0.160070904645491	-2.68651517941597	-2.90466071456988	0.259134888742452
AL2G19400	AT1G64910	842799	OG0000381	.	protein_coding	UDP-Glycosyltransferase superfamily protein	.	computational_UDP-Glycosyltransferase superfamily protein%3B FUNCTIONS IN: transferase activity%2C transferring glycosyl groups%3B INVOLVED IN: metabolic process%3B EXPRESSED IN: 10 plant structures%3B EXPRESSED DURING: 7 growth stages%3B CONTAINS InterPro DOMAIN/s: UDP-glucuronosyl/UDP-glucosyltransferase (InterPro:IPR002213)%3B BEST Arabidopsis thaliana protein match is: UDP-Glycosyltransferase…	.	UDP-Glycosyltransferase superfamily protein%3B FUNCTIONS IN: transferase activity%2C transferring glycosyl groups%3B INVOLVED IN: metabolic process%3B EXPRESSED IN: 10 plant structures%3B EXPRESSED DURING: 7 growth stages%3B CONTAINS InterPro DOMAIN/s: UDP-glucuronosyl/UDP-glucosyltransferase (InterPro:IPR002213)%3B BEST Arabidopsis thaliana protein match is: UDP-Glycosyltransferase superfamily p…	scaffold_2	7651272	7652851	1580	-	scaffold_2	7651700	7652023	324	*	0.487767387	-0.010181106	256.6581861	0.653055556	5.273713215	0.003819821	16.7771	0.505833333	0.625833333	0.277	0.12496732	0.6125	0.106666667	-0.254817527	-1.928452967	-2.664108646	0.09372667	77	MODIFIER	MODERATE	NO	NO	NO	A	A	-1.34207735870074	-1.47640640113311	-5.97451540342808	0.17783766874482
AL2G19400	AT1G64910	842799	OG0000381	.	protein_coding	UDP-Glycosyltransferase superfamily protein	.	computational_UDP-Glycosyltransferase superfamily protein%3B FUNCTIONS IN: transferase activity%2C transferring glycosyl groups%3B INVOLVED IN: metabolic process%3B EXPRESSED IN: 10 plant structures%3B EXPRESSED DURING: 7 growth stages%3B CONTAINS InterPro DOMAIN/s: UDP-glucuronosyl/UDP-glucosyltransferase (InterPro:IPR002213)%3B BEST Arabidopsis thaliana protein match is: UDP-Glycosyltransferase…	.	UDP-Glycosyltransferase superfamily protein%3B FUNCTIONS IN: transferase activity%2C transferring glycosyl groups%3B INVOLVED IN: metabolic process%3B EXPRESSED IN: 10 plant structures%3B EXPRESSED DURING: 7 growth stages%3B CONTAINS InterPro DOMAIN/s: UDP-glucuronosyl/UDP-glucosyltransferase (InterPro:IPR002213)%3B BEST Arabidopsis thaliana protein match is: UDP-Glycosyltransferase superfamily p…	scaffold_2	7651272	7652851	1580	-	scaffold_2	7651700	7652023	324	*	0.487767387	-0.010181106	256.6581861	0.653055556	5.273713215	0.003819821	16.7771	0.505833333	0.625833333	0.277	0.12496732	0.6125	0.106666667	-0.254817527	-1.928452967	-2.664108646	0.09372667	81	MODIFIER	MODERATE	NO	NO	NO	A	A	-1.34207735870074	-1.47640640113311	-5.97451540342808	0.17783766874482
AL2G22120	AT1G65430	842854	OG0008781	ARI8	protein_coding	IBR domain-containing protein	ARIADNE 8	computational_ARIADNE 8 (ARI8)%3B FUNCTIONS IN: ubiquitin-protein ligase activity%3B LOCATED IN: intracellular%3B EXPRESSED IN: 24 plant structures%3B EXPRESSED DURING: 15 growth stages%3B CONTAINS InterPro DOMAIN/s: Zinc finger%2C C6HC-type (InterPro:IPR002867)%2C Zinc finger%2C RING-type (InterPro:IPR001841)%2C Zinc finger%2C CCHC-type (InterPro:IPR001878)%2C Zinc finger%2C RanBP2-type (InterPr…	.	ARIADNE 8 (ARI8)%3B FUNCTIONS IN: ubiquitin-protein ligase activity%3B LOCATED IN: intracellular%3B EXPRESSED IN: 24 plant structures%3B EXPRESSED DURING: 15 growth stages%3B CONTAINS InterPro DOMAIN/s: Zinc finger%2C C6HC-type (InterPro:IPR002867)%2C Zinc finger%2C RING-type (InterPro:IPR001841)%2C Zinc finger%2C CCHC-type (InterPro:IPR001878)%2C Zinc finger%2C RanBP2-type (InterPro:IPR001876)%3…	scaffold_2	9423657	9429430	5774	-	scaffold_2	9426025	9426844	820	*	0.440754965	-0.097918327	210.3816666	0.568055556	4.765537395	0.006720188	6.0049	0.252777778	0.557222222	0.179333333	0.151895425	0.495	0.242222222	-1.276224778	-1.615186662	-2.468253006	-0.815014519	119	MODIFIER	NO	NO	NO	NO	A	A	-1.37853726800527	-1.57460894596758	-3.91647380708592	0.259134888742452
AL2G22120	AT1G65430	842854	OG0008781	ARI8	protein_coding	IBR domain-containing protein	ARIADNE 8	computational_ARIADNE 8 (ARI8)%3B FUNCTIONS IN: ubiquitin-protein ligase activity%3B LOCATED IN: intracellular%3B EXPRESSED IN: 24 plant structures%3B EXPRESSED DURING: 15 growth stages%3B CONTAINS InterPro DOMAIN/s: Zinc finger%2C C6HC-type (InterPro:IPR002867)%2C Zinc finger%2C RING-type (InterPro:IPR001841)%2C Zinc finger%2C CCHC-type (InterPro:IPR001878)%2C Zinc finger%2C RanBP2-type (InterPr…	.	ARIADNE 8 (ARI8)%3B FUNCTIONS IN: ubiquitin-protein ligase activity%3B LOCATED IN: intracellular%3B EXPRESSED IN: 24 plant structures%3B EXPRESSED DURING: 15 growth stages%3B CONTAINS InterPro DOMAIN/s: Zinc finger%2C C6HC-type (InterPro:IPR002867)%2C Zinc finger%2C RING-type (InterPro:IPR001841)%2C Zinc finger%2C CCHC-type (InterPro:IPR001878)%2C Zinc finger%2C RanBP2-type (InterPro:IPR001876)%3…	scaffold_2	9423657	9429430	5774	-	scaffold_2	9425670	9426021	352	*	0.527770408	-0.092932985	286.3904483	0.701944444	5.672139881	0.006720188	16.1254	0.331944444	0.681944444	0.201	0.190065359	0.6275	0.295555556	-1.049632726	-1.171139278	-3.315387642	-0.95764206	106	MODIFIER	MODERATE	NO	NO	NO	A	A	-0.849868583089717	-1.57460894596758	-4.98679309882909	0.259134888742452
AL2G22120	AT1G65430	842854	OG0008781	ARI8	protein_coding	IBR domain-containing protein	ARIADNE 8	computational_ARIADNE 8 (ARI8)%3B FUNCTIONS IN: ubiquitin-protein ligase activity%3B LOCATED IN: intracellular%3B EXPRESSED IN: 24 plant structures%3B EXPRESSED DURING: 15 growth stages%3B CONTAINS InterPro DOMAIN/s: Zinc finger%2C C6HC-type (InterPro:IPR002867)%2C Zinc finger%2C RING-type (InterPro:IPR001841)%2C Zinc finger%2C CCHC-type (InterPro:IPR001878)%2C Zinc finger%2C RanBP2-type (InterPr…	.	ARIADNE 8 (ARI8)%3B FUNCTIONS IN: ubiquitin-protein ligase activity%3B LOCATED IN: intracellular%3B EXPRESSED IN: 24 plant structures%3B EXPRESSED DURING: 15 growth stages%3B CONTAINS InterPro DOMAIN/s: Zinc finger%2C C6HC-type (InterPro:IPR002867)%2C Zinc finger%2C RING-type (InterPro:IPR001841)%2C Zinc finger%2C CCHC-type (InterPro:IPR001878)%2C Zinc finger%2C RanBP2-type (InterPro:IPR001876)%3…	scaffold_2	9423657	9429430	5774	-	scaffold_2	9426870	9427270	401	*	0.558894478	-0.072447771	251.8148088	0.694444444	6.060317024	0.003339917	9.1415	0.423055556	0.681944444	0.221666667	0.119215686	0.6275	0.204444444	-0.833498768	-1.995364217	-3.169085838	-0.757963503	33	MODIFIER	NO	NO	NO	NO	A	A	-0.831638628437465	-1.72349667523275	-4.446471141261	-0.340432108740086
AL2G22120	AT1G65430	842854	OG0008781	ARI8	protein_coding	IBR domain-containing protein	ARIADNE 8	computational_ARIADNE 8 (ARI8)%3B FUNCTIONS IN: ubiquitin-protein ligase activity%3B LOCATED IN: intracellular%3B EXPRESSED IN: 24 plant structures%3B EXPRESSED DURING: 15 growth stages%3B CONTAINS InterPro DOMAIN/s: Zinc finger%2C C6HC-type (InterPro:IPR002867)%2C Zinc finger%2C RING-type (InterPro:IPR001841)%2C Zinc finger%2C CCHC-type (InterPro:IPR001878)%2C Zinc finger%2C RanBP2-type (InterPr…	.	ARIADNE 8 (ARI8)%3B FUNCTIONS IN: ubiquitin-protein ligase activity%3B LOCATED IN: intracellular%3B EXPRESSED IN: 24 plant structures%3B EXPRESSED DURING: 15 growth stages%3B CONTAINS InterPro DOMAIN/s: Zinc finger%2C C6HC-type (InterPro:IPR002867)%2C Zinc finger%2C RING-type (InterPro:IPR001841)%2C Zinc finger%2C CCHC-type (InterPro:IPR001878)%2C Zinc finger%2C RanBP2-type (InterPro:IPR001876)%3…	scaffold_2	9423657	9429430	5774	-	scaffold_2	9424655	9425567	913	*	0.525304443	-0.06657256	268.1542526	0.673611111	5.690528423	0.006720188	17.1199	0.615555556	0.66	0.224666667	0.128366013	0.72	0.104444444	-0.802124484	-1.888914502	-3.846321606	0.138552468	57	MODIFIER	NO	NO	NO	NO	A	A	-1.11967191194317	-0.991729325014577	-4.63575590346637	-1.14832323246656
AL2G22120	AT1G65430	842854	OG0008781	ARI8	protein_coding	IBR domain-containing protein	ARIADNE 8	computational_ARIADNE 8 (ARI8)%3B FUNCTIONS IN: ubiquitin-protein ligase activity%3B LOCATED IN: intracellular%3B EXPRESSED IN: 24 plant structures%3B EXPRESSED DURING: 15 growth stages%3B CONTAINS InterPro DOMAIN/s: Zinc finger%2C C6HC-type (InterPro:IPR002867)%2C Zinc finger%2C RING-type (InterPro:IPR001841)%2C Zinc finger%2C CCHC-type (InterPro:IPR001878)%2C Zinc finger%2C RanBP2-type (InterPr…	.	ARIADNE 8 (ARI8)%3B FUNCTIONS IN: ubiquitin-protein ligase activity%3B LOCATED IN: intracellular%3B EXPRESSED IN: 24 plant structures%3B EXPRESSED DURING: 15 growth stages%3B CONTAINS InterPro DOMAIN/s: Zinc finger%2C C6HC-type (InterPro:IPR002867)%2C Zinc finger%2C RING-type (InterPro:IPR001841)%2C Zinc finger%2C CCHC-type (InterPro:IPR001878)%2C Zinc finger%2C RanBP2-type (InterPro:IPR001876)%3…	scaffold_2	9423657	9429430	5774	-	scaffold_2	9425670	9426021	352	*	0.527770408	-0.092932985	286.3904483	0.701944444	5.672139881	0.006720188	16.1254	0.331944444	0.681944444	0.201	0.190065359	0.6275	0.295555556	-1.049632726	-1.171139278	-3.315387642	-0.95764206	49	MODIFIER	MODERATE	NO	NO	NO	A	A	-0.849868583089717	-1.57460894596758	-4.98679309882909	0.259134888742452
AL2G22120	AT1G65430	842854	OG0008781	ARI8	protein_coding	IBR domain-containing protein	ARIADNE 8	computational_ARIADNE 8 (ARI8)%3B FUNCTIONS IN: ubiquitin-protein ligase activity%3B LOCATED IN: intracellular%3B EXPRESSED IN: 24 plant structures%3B EXPRESSED DURING: 15 growth stages%3B CONTAINS InterPro DOMAIN/s: Zinc finger%2C C6HC-type (InterPro:IPR002867)%2C Zinc finger%2C RING-type (InterPro:IPR001841)%2C Zinc finger%2C CCHC-type (InterPro:IPR001878)%2C Zinc finger%2C RanBP2-type (InterPr…	.	ARIADNE 8 (ARI8)%3B FUNCTIONS IN: ubiquitin-protein ligase activity%3B LOCATED IN: intracellular%3B EXPRESSED IN: 24 plant structures%3B EXPRESSED DURING: 15 growth stages%3B CONTAINS InterPro DOMAIN/s: Zinc finger%2C C6HC-type (InterPro:IPR002867)%2C Zinc finger%2C RING-type (InterPro:IPR001841)%2C Zinc finger%2C CCHC-type (InterPro:IPR001878)%2C Zinc finger%2C RanBP2-type (InterPro:IPR001876)%3…	scaffold_2	9423657	9429430	5774	-	scaffold_2	9425670	9426021	352	*	0.527770408	-0.092932985	286.3904483	0.701944444	5.672139881	0.006720188	16.1254	0.331944444	0.681944444	0.201	0.190065359	0.6275	0.295555556	-1.049632726	-1.171139278	-3.315387642	-0.95764206	24	MODIFIER	MODERATE	NO	NO	NO	A	A	-0.849868583089717	-1.57460894596758	-4.98679309882909	0.259134888742452
AL2G22120	AT1G65430	842854	OG0008781	ARI8	protein_coding	IBR domain-containing protein	ARIADNE 8	computational_ARIADNE 8 (ARI8)%3B FUNCTIONS IN: ubiquitin-protein ligase activity%3B LOCATED IN: intracellular%3B EXPRESSED IN: 24 plant structures%3B EXPRESSED DURING: 15 growth stages%3B CONTAINS InterPro DOMAIN/s: Zinc finger%2C C6HC-type (InterPro:IPR002867)%2C Zinc finger%2C RING-type (InterPro:IPR001841)%2C Zinc finger%2C CCHC-type (InterPro:IPR001878)%2C Zinc finger%2C RanBP2-type (InterPr…	.	ARIADNE 8 (ARI8)%3B FUNCTIONS IN: ubiquitin-protein ligase activity%3B LOCATED IN: intracellular%3B EXPRESSED IN: 24 plant structures%3B EXPRESSED DURING: 15 growth stages%3B CONTAINS InterPro DOMAIN/s: Zinc finger%2C C6HC-type (InterPro:IPR002867)%2C Zinc finger%2C RING-type (InterPro:IPR001841)%2C Zinc finger%2C CCHC-type (InterPro:IPR001878)%2C Zinc finger%2C RanBP2-type (InterPro:IPR001876)%3…	scaffold_2	9423657	9429430	5774	-	scaffold_2	9425670	9426021	352	*	0.527770408	-0.092932985	286.3904483	0.701944444	5.672139881	0.006720188	16.1254	0.331944444	0.681944444	0.201	0.190065359	0.6275	0.295555556	-1.049632726	-1.171139278	-3.315387642	-0.95764206	48	MODIFIER	MODERATE	NO	NO	NO	A	A	-0.849868583089717	-1.57460894596758	-4.98679309882909	0.259134888742452
AL2G22120	AT1G65430	842854	OG0008781	ARI8	protein_coding	IBR domain-containing protein	ARIADNE 8	computational_ARIADNE 8 (ARI8)%3B FUNCTIONS IN: ubiquitin-protein ligase activity%3B LOCATED IN: intracellular%3B EXPRESSED IN: 24 plant structures%3B EXPRESSED DURING: 15 growth stages%3B CONTAINS InterPro DOMAIN/s: Zinc finger%2C C6HC-type (InterPro:IPR002867)%2C Zinc finger%2C RING-type (InterPro:IPR001841)%2C Zinc finger%2C CCHC-type (InterPro:IPR001878)%2C Zinc finger%2C RanBP2-type (InterPr…	.	ARIADNE 8 (ARI8)%3B FUNCTIONS IN: ubiquitin-protein ligase activity%3B LOCATED IN: intracellular%3B EXPRESSED IN: 24 plant structures%3B EXPRESSED DURING: 15 growth stages%3B CONTAINS InterPro DOMAIN/s: Zinc finger%2C C6HC-type (InterPro:IPR002867)%2C Zinc finger%2C RING-type (InterPro:IPR001841)%2C Zinc finger%2C CCHC-type (InterPro:IPR001878)%2C Zinc finger%2C RanBP2-type (InterPro:IPR001876)%3…	scaffold_2	9423657	9429430	5774	-	scaffold_2	9426025	9426844	820	*	0.440754965	-0.097918327	210.3816666	0.568055556	4.765537395	0.006720188	6.0049	0.252777778	0.557222222	0.179333333	0.151895425	0.495	0.242222222	-1.276224778	-1.615186662	-2.468253006	-0.815014519	118	MODIFIER	NO	NO	NO	NO	A	A	-1.37853726800527	-1.57460894596758	-3.91647380708592	0.259134888742452
AL2G22120	AT1G65430	842854	OG0008781	ARI8	protein_coding	IBR domain-containing protein	ARIADNE 8	computational_ARIADNE 8 (ARI8)%3B FUNCTIONS IN: ubiquitin-protein ligase activity%3B LOCATED IN: intracellular%3B EXPRESSED IN: 24 plant structures%3B EXPRESSED DURING: 15 growth stages%3B CONTAINS InterPro DOMAIN/s: Zinc finger%2C C6HC-type (InterPro:IPR002867)%2C Zinc finger%2C RING-type (InterPro:IPR001841)%2C Zinc finger%2C CCHC-type (InterPro:IPR001878)%2C Zinc finger%2C RanBP2-type (InterPr…	.	ARIADNE 8 (ARI8)%3B FUNCTIONS IN: ubiquitin-protein ligase activity%3B LOCATED IN: intracellular%3B EXPRESSED IN: 24 plant structures%3B EXPRESSED DURING: 15 growth stages%3B CONTAINS InterPro DOMAIN/s: Zinc finger%2C C6HC-type (InterPro:IPR002867)%2C Zinc finger%2C RING-type (InterPro:IPR001841)%2C Zinc finger%2C CCHC-type (InterPro:IPR001878)%2C Zinc finger%2C RanBP2-type (InterPro:IPR001876)%3…	scaffold_2	9423657	9429430	5774	-	scaffold_2	9426870	9427270	401	*	0.558894478	-0.072447771	251.8148088	0.694444444	6.060317024	0.003339917	9.1415	0.423055556	0.681944444	0.221666667	0.119215686	0.6275	0.204444444	-0.833498768	-1.995364217	-3.169085838	-0.757963503	28	MODIFIER	NO	NO	NO	NO	A	A	-0.831638628437465	-1.72349667523275	-4.446471141261	-0.340432108740086
AL2G22120	AT1G65430	842854	OG0008781	ARI8	protein_coding	IBR domain-containing protein	ARIADNE 8	computational_ARIADNE 8 (ARI8)%3B FUNCTIONS IN: ubiquitin-protein ligase activity%3B LOCATED IN: intracellular%3B EXPRESSED IN: 24 plant structures%3B EXPRESSED DURING: 15 growth stages%3B CONTAINS InterPro DOMAIN/s: Zinc finger%2C C6HC-type (InterPro:IPR002867)%2C Zinc finger%2C RING-type (InterPro:IPR001841)%2C Zinc finger%2C CCHC-type (InterPro:IPR001878)%2C Zinc finger%2C RanBP2-type (InterPr…	.	ARIADNE 8 (ARI8)%3B FUNCTIONS IN: ubiquitin-protein ligase activity%3B LOCATED IN: intracellular%3B EXPRESSED IN: 24 plant structures%3B EXPRESSED DURING: 15 growth stages%3B CONTAINS InterPro DOMAIN/s: Zinc finger%2C C6HC-type (InterPro:IPR002867)%2C Zinc finger%2C RING-type (InterPro:IPR001841)%2C Zinc finger%2C CCHC-type (InterPro:IPR001878)%2C Zinc finger%2C RanBP2-type (InterPro:IPR001876)%3…	scaffold_2	9423657	9429430	5774	-	scaffold_2	9427277	9427802	526	*	0.53972306	-0.101155675	240.5447988	0.683611111	5.829376676	0.003339917	12.712	0.5025	0.669166667	0.191	0.147712418	0.6825	0.18	-1.154213673	-1.663849389	-3.801487182	-0.334155953	44	MODIFIER	NO	NO	NO	NO	A	A	-1.03581412054277	-2.04027907792459	-5.07971470936627	-0.503026548735349
AL2G22120	AT1G65430	842854	OG0008781	ARI8	protein_coding	IBR domain-containing protein	ARIADNE 8	computational_ARIADNE 8 (ARI8)%3B FUNCTIONS IN: ubiquitin-protein ligase activity%3B LOCATED IN: intracellular%3B EXPRESSED IN: 24 plant structures%3B EXPRESSED DURING: 15 growth stages%3B CONTAINS InterPro DOMAIN/s: Zinc finger%2C C6HC-type (InterPro:IPR002867)%2C Zinc finger%2C RING-type (InterPro:IPR001841)%2C Zinc finger%2C CCHC-type (InterPro:IPR001878)%2C Zinc finger%2C RanBP2-type (InterPr…	.	ARIADNE 8 (ARI8)%3B FUNCTIONS IN: ubiquitin-protein ligase activity%3B LOCATED IN: intracellular%3B EXPRESSED IN: 24 plant structures%3B EXPRESSED DURING: 15 growth stages%3B CONTAINS InterPro DOMAIN/s: Zinc finger%2C C6HC-type (InterPro:IPR002867)%2C Zinc finger%2C RING-type (InterPro:IPR001841)%2C Zinc finger%2C CCHC-type (InterPro:IPR001878)%2C Zinc finger%2C RanBP2-type (InterPro:IPR001876)%3…	scaffold_2	9423657	9429430	5774	-	scaffold_2	9424655	9425567	913	*	0.525304443	-0.06657256	268.1542526	0.673611111	5.690528423	0.006720188	17.1199	0.615555556	0.66	0.224666667	0.128366013	0.72	0.104444444	-0.802124484	-1.888914502	-3.846321606	0.138552468	50	MODIFIER	NO	NO	NO	NO	A	A	-1.11967191194317	-0.991729325014577	-4.63575590346637	-1.14832323246656
AL2G22120	AT1G65430	842854	OG0008781	ARI8	protein_coding	IBR domain-containing protein	ARIADNE 8	computational_ARIADNE 8 (ARI8)%3B FUNCTIONS IN: ubiquitin-protein ligase activity%3B LOCATED IN: intracellular%3B EXPRESSED IN: 24 plant structures%3B EXPRESSED DURING: 15 growth stages%3B CONTAINS InterPro DOMAIN/s: Zinc finger%2C C6HC-type (InterPro:IPR002867)%2C Zinc finger%2C RING-type (InterPro:IPR001841)%2C Zinc finger%2C CCHC-type (InterPro:IPR001878)%2C Zinc finger%2C RanBP2-type (InterPr…	.	ARIADNE 8 (ARI8)%3B FUNCTIONS IN: ubiquitin-protein ligase activity%3B LOCATED IN: intracellular%3B EXPRESSED IN: 24 plant structures%3B EXPRESSED DURING: 15 growth stages%3B CONTAINS InterPro DOMAIN/s: Zinc finger%2C C6HC-type (InterPro:IPR002867)%2C Zinc finger%2C RING-type (InterPro:IPR001841)%2C Zinc finger%2C CCHC-type (InterPro:IPR001878)%2C Zinc finger%2C RanBP2-type (InterPro:IPR001876)%3…	scaffold_2	9423657	9429430	5774	-	scaffold_2	9427811	9428217	407	*	0.540462045	-0.100054419	254.0615208	0.690833333	5.84130943	0.003339917	9.7665	0.461388889	0.670833333	0.192333333	0.158431373	0.6525	0.191111111	-1.140269547	-1.539151151	-3.565516532	-0.342306098	43	MODIFIER	NO	NO	NO	NO	A	A	-1.85251608896403	-1.59678371415601	-3.37271030838681	-0.101621524997039
AL2G22120	AT1G65430	842854	OG0008781	ARI8	protein_coding	IBR domain-containing protein	ARIADNE 8	computational_ARIADNE 8 (ARI8)%3B FUNCTIONS IN: ubiquitin-protein ligase activity%3B LOCATED IN: intracellular%3B EXPRESSED IN: 24 plant structures%3B EXPRESSED DURING: 15 growth stages%3B CONTAINS InterPro DOMAIN/s: Zinc finger%2C C6HC-type (InterPro:IPR002867)%2C Zinc finger%2C RING-type (InterPro:IPR001841)%2C Zinc finger%2C CCHC-type (InterPro:IPR001878)%2C Zinc finger%2C RanBP2-type (InterPr…	.	ARIADNE 8 (ARI8)%3B FUNCTIONS IN: ubiquitin-protein ligase activity%3B LOCATED IN: intracellular%3B EXPRESSED IN: 24 plant structures%3B EXPRESSED DURING: 15 growth stages%3B CONTAINS InterPro DOMAIN/s: Zinc finger%2C C6HC-type (InterPro:IPR002867)%2C Zinc finger%2C RING-type (InterPro:IPR001841)%2C Zinc finger%2C CCHC-type (InterPro:IPR001878)%2C Zinc finger%2C RanBP2-type (InterPro:IPR001876)%3…	scaffold_2	9423657	9429430	5774	-	scaffold_2	9427277	9427802	526	*	0.53972306	-0.101155675	240.5447988	0.683611111	5.829376676	0.003339917	12.712	0.5025	0.669166667	0.191	0.147712418	0.6825	0.18	-1.154213673	-1.663849389	-3.801487182	-0.334155953	39	MODIFIER	NO	NO	NO	NO	A	A	-1.03581412054277	-2.04027907792459	-5.07971470936627	-0.503026548735349
AL2G22120	AT1G65430	842854	OG0008781	ARI8	protein_coding	IBR domain-containing protein	ARIADNE 8	computational_ARIADNE 8 (ARI8)%3B FUNCTIONS IN: ubiquitin-protein ligase activity%3B LOCATED IN: intracellular%3B EXPRESSED IN: 24 plant structures%3B EXPRESSED DURING: 15 growth stages%3B CONTAINS InterPro DOMAIN/s: Zinc finger%2C C6HC-type (InterPro:IPR002867)%2C Zinc finger%2C RING-type (InterPro:IPR001841)%2C Zinc finger%2C CCHC-type (InterPro:IPR001878)%2C Zinc finger%2C RanBP2-type (InterPr…	.	ARIADNE 8 (ARI8)%3B FUNCTIONS IN: ubiquitin-protein ligase activity%3B LOCATED IN: intracellular%3B EXPRESSED IN: 24 plant structures%3B EXPRESSED DURING: 15 growth stages%3B CONTAINS InterPro DOMAIN/s: Zinc finger%2C C6HC-type (InterPro:IPR002867)%2C Zinc finger%2C RING-type (InterPro:IPR001841)%2C Zinc finger%2C CCHC-type (InterPro:IPR001878)%2C Zinc finger%2C RanBP2-type (InterPro:IPR001876)%3…	scaffold_2	9423657	9429430	5774	-	scaffold_2	9424655	9425567	913	*	0.525304443	-0.06657256	268.1542526	0.673611111	5.690528423	0.006720188	17.1199	0.615555556	0.66	0.224666667	0.128366013	0.72	0.104444444	-0.802124484	-1.888914502	-3.846321606	0.138552468	55	MODIFIER	NO	NO	NO	NO	A	A	-1.11967191194317	-0.991729325014577	-4.63575590346637	-1.14832323246656
AL2G22120	AT1G65430	842854	OG0008781	ARI8	protein_coding	IBR domain-containing protein	ARIADNE 8	computational_ARIADNE 8 (ARI8)%3B FUNCTIONS IN: ubiquitin-protein ligase activity%3B LOCATED IN: intracellular%3B EXPRESSED IN: 24 plant structures%3B EXPRESSED DURING: 15 growth stages%3B CONTAINS InterPro DOMAIN/s: Zinc finger%2C C6HC-type (InterPro:IPR002867)%2C Zinc finger%2C RING-type (InterPro:IPR001841)%2C Zinc finger%2C CCHC-type (InterPro:IPR001878)%2C Zinc finger%2C RanBP2-type (InterPr…	.	ARIADNE 8 (ARI8)%3B FUNCTIONS IN: ubiquitin-protein ligase activity%3B LOCATED IN: intracellular%3B EXPRESSED IN: 24 plant structures%3B EXPRESSED DURING: 15 growth stages%3B CONTAINS InterPro DOMAIN/s: Zinc finger%2C C6HC-type (InterPro:IPR002867)%2C Zinc finger%2C RING-type (InterPro:IPR001841)%2C Zinc finger%2C CCHC-type (InterPro:IPR001878)%2C Zinc finger%2C RanBP2-type (InterPro:IPR001876)%3…	scaffold_2	9423657	9429430	5774	-	scaffold_2	9426870	9427270	401	*	0.558894478	-0.072447771	251.8148088	0.694444444	6.060317024	0.003339917	9.1415	0.423055556	0.681944444	0.221666667	0.119215686	0.6275	0.204444444	-0.833498768	-1.995364217	-3.169085838	-0.757963503	29	MODIFIER	NO	NO	NO	NO	A	A	-0.831638628437465	-1.72349667523275	-4.446471141261	-0.340432108740086
AL2G22120	AT1G65430	842854	OG0008781	ARI8	protein_coding	IBR domain-containing protein	ARIADNE 8	computational_ARIADNE 8 (ARI8)%3B FUNCTIONS IN: ubiquitin-protein ligase activity%3B LOCATED IN: intracellular%3B EXPRESSED IN: 24 plant structures%3B EXPRESSED DURING: 15 growth stages%3B CONTAINS InterPro DOMAIN/s: Zinc finger%2C C6HC-type (InterPro:IPR002867)%2C Zinc finger%2C RING-type (InterPro:IPR001841)%2C Zinc finger%2C CCHC-type (InterPro:IPR001878)%2C Zinc finger%2C RanBP2-type (InterPr…	.	ARIADNE 8 (ARI8)%3B FUNCTIONS IN: ubiquitin-protein ligase activity%3B LOCATED IN: intracellular%3B EXPRESSED IN: 24 plant structures%3B EXPRESSED DURING: 15 growth stages%3B CONTAINS InterPro DOMAIN/s: Zinc finger%2C C6HC-type (InterPro:IPR002867)%2C Zinc finger%2C RING-type (InterPro:IPR001841)%2C Zinc finger%2C CCHC-type (InterPro:IPR001878)%2C Zinc finger%2C RanBP2-type (InterPro:IPR001876)%3…	scaffold_2	9423657	9429430	5774	-	scaffold_2	9424655	9425567	913	*	0.525304443	-0.06657256	268.1542526	0.673611111	5.690528423	0.006720188	17.1199	0.615555556	0.66	0.224666667	0.128366013	0.72	0.104444444	-0.802124484	-1.888914502	-3.846321606	0.138552468	47	MODIFIER	NO	NO	NO	NO	A	A	-1.11967191194317	-0.991729325014577	-4.63575590346637	-1.14832323246656
AL2G22120	AT1G65430	842854	OG0008781	ARI8	protein_coding	IBR domain-containing protein	ARIADNE 8	computational_ARIADNE 8 (ARI8)%3B FUNCTIONS IN: ubiquitin-protein ligase activity%3B LOCATED IN: intracellular%3B EXPRESSED IN: 24 plant structures%3B EXPRESSED DURING: 15 growth stages%3B CONTAINS InterPro DOMAIN/s: Zinc finger%2C C6HC-type (InterPro:IPR002867)%2C Zinc finger%2C RING-type (InterPro:IPR001841)%2C Zinc finger%2C CCHC-type (InterPro:IPR001878)%2C Zinc finger%2C RanBP2-type (InterPr…	.	ARIADNE 8 (ARI8)%3B FUNCTIONS IN: ubiquitin-protein ligase activity%3B LOCATED IN: intracellular%3B EXPRESSED IN: 24 plant structures%3B EXPRESSED DURING: 15 growth stages%3B CONTAINS InterPro DOMAIN/s: Zinc finger%2C C6HC-type (InterPro:IPR002867)%2C Zinc finger%2C RING-type (InterPro:IPR001841)%2C Zinc finger%2C CCHC-type (InterPro:IPR001878)%2C Zinc finger%2C RanBP2-type (InterPro:IPR001876)%3…	scaffold_2	9423657	9429430	5774	-	scaffold_2	9427811	9428217	407	*	0.540462045	-0.100054419	254.0615208	0.690833333	5.84130943	0.003339917	9.7665	0.461388889	0.670833333	0.192333333	0.158431373	0.6525	0.191111111	-1.140269547	-1.539151151	-3.565516532	-0.342306098	47	MODIFIER	NO	NO	NO	NO	A	A	-1.85251608896403	-1.59678371415601	-3.37271030838681	-0.101621524997039
AL2G22120	AT1G65430	842854	OG0008781	ARI8	protein_coding	IBR domain-containing protein	ARIADNE 8	computational_ARIADNE 8 (ARI8)%3B FUNCTIONS IN: ubiquitin-protein ligase activity%3B LOCATED IN: intracellular%3B EXPRESSED IN: 24 plant structures%3B EXPRESSED DURING: 15 growth stages%3B CONTAINS InterPro DOMAIN/s: Zinc finger%2C C6HC-type (InterPro:IPR002867)%2C Zinc finger%2C RING-type (InterPro:IPR001841)%2C Zinc finger%2C CCHC-type (InterPro:IPR001878)%2C Zinc finger%2C RanBP2-type (InterPr…	.	ARIADNE 8 (ARI8)%3B FUNCTIONS IN: ubiquitin-protein ligase activity%3B LOCATED IN: intracellular%3B EXPRESSED IN: 24 plant structures%3B EXPRESSED DURING: 15 growth stages%3B CONTAINS InterPro DOMAIN/s: Zinc finger%2C C6HC-type (InterPro:IPR002867)%2C Zinc finger%2C RING-type (InterPro:IPR001841)%2C Zinc finger%2C CCHC-type (InterPro:IPR001878)%2C Zinc finger%2C RanBP2-type (InterPro:IPR001876)%3…	scaffold_2	9423657	9429430	5774	-	scaffold_2	9425670	9426021	352	*	0.527770408	-0.092932985	286.3904483	0.701944444	5.672139881	0.006720188	16.1254	0.331944444	0.681944444	0.201	0.190065359	0.6275	0.295555556	-1.049632726	-1.171139278	-3.315387642	-0.95764206	29	MODIFIER	MODERATE	NO	NO	NO	A	A	-0.849868583089717	-1.57460894596758	-4.98679309882909	0.259134888742452
AL2G22120	AT1G65430	842854	OG0008781	ARI8	protein_coding	IBR domain-containing protein	ARIADNE 8	computational_ARIADNE 8 (ARI8)%3B FUNCTIONS IN: ubiquitin-protein ligase activity%3B LOCATED IN: intracellular%3B EXPRESSED IN: 24 plant structures%3B EXPRESSED DURING: 15 growth stages%3B CONTAINS InterPro DOMAIN/s: Zinc finger%2C C6HC-type (InterPro:IPR002867)%2C Zinc finger%2C RING-type (InterPro:IPR001841)%2C Zinc finger%2C CCHC-type (InterPro:IPR001878)%2C Zinc finger%2C RanBP2-type (InterPr…	.	ARIADNE 8 (ARI8)%3B FUNCTIONS IN: ubiquitin-protein ligase activity%3B LOCATED IN: intracellular%3B EXPRESSED IN: 24 plant structures%3B EXPRESSED DURING: 15 growth stages%3B CONTAINS InterPro DOMAIN/s: Zinc finger%2C C6HC-type (InterPro:IPR002867)%2C Zinc finger%2C RING-type (InterPro:IPR001841)%2C Zinc finger%2C CCHC-type (InterPro:IPR001878)%2C Zinc finger%2C RanBP2-type (InterPro:IPR001876)%3…	scaffold_2	9423657	9429430	5774	-	scaffold_2	9427277	9427802	526	*	0.53972306	-0.101155675	240.5447988	0.683611111	5.829376676	0.003339917	12.712	0.5025	0.669166667	0.191	0.147712418	0.6825	0.18	-1.154213673	-1.663849389	-3.801487182	-0.334155953	48	MODIFIER	NO	NO	NO	NO	A	A	-1.03581412054277	-2.04027907792459	-5.07971470936627	-0.503026548735349
AL2G22120	AT1G65430	842854	OG0008781	ARI8	protein_coding	IBR domain-containing protein	ARIADNE 8	computational_ARIADNE 8 (ARI8)%3B FUNCTIONS IN: ubiquitin-protein ligase activity%3B LOCATED IN: intracellular%3B EXPRESSED IN: 24 plant structures%3B EXPRESSED DURING: 15 growth stages%3B CONTAINS InterPro DOMAIN/s: Zinc finger%2C C6HC-type (InterPro:IPR002867)%2C Zinc finger%2C RING-type (InterPro:IPR001841)%2C Zinc finger%2C CCHC-type (InterPro:IPR001878)%2C Zinc finger%2C RanBP2-type (InterPr…	.	ARIADNE 8 (ARI8)%3B FUNCTIONS IN: ubiquitin-protein ligase activity%3B LOCATED IN: intracellular%3B EXPRESSED IN: 24 plant structures%3B EXPRESSED DURING: 15 growth stages%3B CONTAINS InterPro DOMAIN/s: Zinc finger%2C C6HC-type (InterPro:IPR002867)%2C Zinc finger%2C RING-type (InterPro:IPR001841)%2C Zinc finger%2C CCHC-type (InterPro:IPR001878)%2C Zinc finger%2C RanBP2-type (InterPro:IPR001876)%3…	scaffold_2	9423657	9429430	5774	-	scaffold_2	9427811	9428217	407	*	0.540462045	-0.100054419	254.0615208	0.690833333	5.84130943	0.003339917	9.7665	0.461388889	0.670833333	0.192333333	0.158431373	0.6525	0.191111111	-1.140269547	-1.539151151	-3.565516532	-0.342306098	38	MODIFIER	NO	NO	NO	NO	A	A	-1.85251608896403	-1.59678371415601	-3.37271030838681	-0.101621524997039
AL2G30900	AT1G71270	843468	OG0001896	POK	protein_coding	Vps52 / Sac2 family	POKY POLLEN TUBE	computational_POKY POLLEN TUBE (POK)%3B CONTAINS InterPro DOMAIN/s: Vps52/Sac2 (InterPro:IPR007258)%3B BEST Arabidopsis thaliana protein match is: Vps52 / Sac2 family (TAIR:AT1G71300.1)%3B Has 820 Blast hits to 773 proteins in 240 species: Archae - 10%3B Bacteria - 70%3B Metazoa - 261%3B Fungi - 156%3B Plants - 82%3B Viruses - 2%3B Other Eukaryotes - 239 (source: NCBI BLink).	Encodes a homolog of the yeast Vps52p/SAC2. Involved in pollen tube germination and growth. Located in multiple endomembrane organelles including the golgi. The yeast protein has been shown to be located at the late Golgi and to function in a complex involved in retrograde trafficking of vesicles between the early endosomal compartment and the trans-Golgi network.	POKY POLLEN TUBE (POK)%3B CONTAINS InterPro DOMAIN/s: Vps52/Sac2 (InterPro:IPR007258)%3B BEST Arabidopsis thaliana protein match is: Vps52 / Sac2 family (TAIR:AT1G71300.1)%3B Has 820 Blast hits to 773 proteins in 240 species: Archae - 10%3B Bacteria - 70%3B Metazoa - 261%3B Fungi - 156%3B Plants - 82%3B Viruses - 2%3B Other Eukaryotes - 239 (source: NCBI BLink).	scaffold_2	14854787	14859522	4736	+	scaffold_2	14858312	14859775	1464	*	0.580449258	-0.046088393	278.6393177	0.693611111	6.347961301	0.003339917	18.8441	-0.4275	0.6775	0.247666667	0.064836601	0.2125	0.64	-0.561588306	-2.627979669	0.14866151	-4.775985083	29	MODIFIER	MODERATE	NO	NO	NO	C	B	-0.652985072845308	-0.335989751442457	0.870709906144761	-0.187999821244524
AL2G30900	AT1G71270	843468	OG0001896	POK	protein_coding	Vps52 / Sac2 family	POKY POLLEN TUBE	computational_POKY POLLEN TUBE (POK)%3B CONTAINS InterPro DOMAIN/s: Vps52/Sac2 (InterPro:IPR007258)%3B BEST Arabidopsis thaliana protein match is: Vps52 / Sac2 family (TAIR:AT1G71300.1)%3B Has 820 Blast hits to 773 proteins in 240 species: Archae - 10%3B Bacteria - 70%3B Metazoa - 261%3B Fungi - 156%3B Plants - 82%3B Viruses - 2%3B Other Eukaryotes - 239 (source: NCBI BLink).	Encodes a homolog of the yeast Vps52p/SAC2. Involved in pollen tube germination and growth. Located in multiple endomembrane organelles including the golgi. The yeast protein has been shown to be located at the late Golgi and to function in a complex involved in retrograde trafficking of vesicles between the early endosomal compartment and the trans-Golgi network.	POKY POLLEN TUBE (POK)%3B CONTAINS InterPro DOMAIN/s: Vps52/Sac2 (InterPro:IPR007258)%3B BEST Arabidopsis thaliana protein match is: Vps52 / Sac2 family (TAIR:AT1G71300.1)%3B Has 820 Blast hits to 773 proteins in 240 species: Archae - 10%3B Bacteria - 70%3B Metazoa - 261%3B Fungi - 156%3B Plants - 82%3B Viruses - 2%3B Other Eukaryotes - 239 (source: NCBI BLink).	scaffold_2	14854787	14859522	4736	+	scaffold_2	14858312	14859775	1464	*	0.580449258	-0.046088393	278.6393177	0.693611111	6.347961301	0.003339917	18.8441	-0.4275	0.6775	0.247666667	0.064836601	0.2125	0.64	-0.561588306	-2.627979669	0.14866151	-4.775985083	29	MODIFIER	MODERATE	NO	NO	NO	C	B	-0.652985072845308	-0.335989751442457	0.870709906144761	-0.187999821244524
AL2G30900	AT1G71270	843468	OG0001896	POK	protein_coding	Vps52 / Sac2 family	POKY POLLEN TUBE	computational_POKY POLLEN TUBE (POK)%3B CONTAINS InterPro DOMAIN/s: Vps52/Sac2 (InterPro:IPR007258)%3B BEST Arabidopsis thaliana protein match is: Vps52 / Sac2 family (TAIR:AT1G71300.1)%3B Has 820 Blast hits to 773 proteins in 240 species: Archae - 10%3B Bacteria - 70%3B Metazoa - 261%3B Fungi - 156%3B Plants - 82%3B Viruses - 2%3B Other Eukaryotes - 239 (source: NCBI BLink).	Encodes a homolog of the yeast Vps52p/SAC2. Involved in pollen tube germination and growth. Located in multiple endomembrane organelles including the golgi. The yeast protein has been shown to be located at the late Golgi and to function in a complex involved in retrograde trafficking of vesicles between the early endosomal compartment and the trans-Golgi network.	POKY POLLEN TUBE (POK)%3B CONTAINS InterPro DOMAIN/s: Vps52/Sac2 (InterPro:IPR007258)%3B BEST Arabidopsis thaliana protein match is: Vps52 / Sac2 family (TAIR:AT1G71300.1)%3B Has 820 Blast hits to 773 proteins in 240 species: Archae - 10%3B Bacteria - 70%3B Metazoa - 261%3B Fungi - 156%3B Plants - 82%3B Viruses - 2%3B Other Eukaryotes - 239 (source: NCBI BLink).	scaffold_2	14854787	14859522	4736	+	scaffold_2	14858312	14859775	1464	*	0.580449258	-0.046088393	278.6393177	0.693611111	6.347961301	0.003339917	18.8441	-0.4275	0.6775	0.247666667	0.064836601	0.2125	0.64	-0.561588306	-2.627979669	0.14866151	-4.775985083	16	MODIFIER	MODERATE	NO	NO	NO	C	B	-0.652985072845308	-0.335989751442457	0.870709906144761	-0.187999821244524
AL2G30900	AT1G71270	843468	OG0001896	POK	protein_coding	Vps52 / Sac2 family	POKY POLLEN TUBE	computational_POKY POLLEN TUBE (POK)%3B CONTAINS InterPro DOMAIN/s: Vps52/Sac2 (InterPro:IPR007258)%3B BEST Arabidopsis thaliana protein match is: Vps52 / Sac2 family (TAIR:AT1G71300.1)%3B Has 820 Blast hits to 773 proteins in 240 species: Archae - 10%3B Bacteria - 70%3B Metazoa - 261%3B Fungi - 156%3B Plants - 82%3B Viruses - 2%3B Other Eukaryotes - 239 (source: NCBI BLink).	Encodes a homolog of the yeast Vps52p/SAC2. Involved in pollen tube germination and growth. Located in multiple endomembrane organelles including the golgi. The yeast protein has been shown to be located at the late Golgi and to function in a complex involved in retrograde trafficking of vesicles between the early endosomal compartment and the trans-Golgi network.	POKY POLLEN TUBE (POK)%3B CONTAINS InterPro DOMAIN/s: Vps52/Sac2 (InterPro:IPR007258)%3B BEST Arabidopsis thaliana protein match is: Vps52 / Sac2 family (TAIR:AT1G71300.1)%3B Has 820 Blast hits to 773 proteins in 240 species: Archae - 10%3B Bacteria - 70%3B Metazoa - 261%3B Fungi - 156%3B Plants - 82%3B Viruses - 2%3B Other Eukaryotes - 239 (source: NCBI BLink).	scaffold_2	14854787	14859522	4736	+	scaffold_2	14858312	14859775	1464	*	0.580449258	-0.046088393	278.6393177	0.693611111	6.347961301	0.003339917	18.8441	-0.4275	0.6775	0.247666667	0.064836601	0.2125	0.64	-0.561588306	-2.627979669	0.14866151	-4.775985083	35	MODIFIER	MODERATE	NO	NO	NO	C	B	-0.652985072845308	-0.335989751442457	0.870709906144761	-0.187999821244524
AL2G30900	AT1G71270	843468	OG0001896	POK	protein_coding	Vps52 / Sac2 family	POKY POLLEN TUBE	computational_POKY POLLEN TUBE (POK)%3B CONTAINS InterPro DOMAIN/s: Vps52/Sac2 (InterPro:IPR007258)%3B BEST Arabidopsis thaliana protein match is: Vps52 / Sac2 family (TAIR:AT1G71300.1)%3B Has 820 Blast hits to 773 proteins in 240 species: Archae - 10%3B Bacteria - 70%3B Metazoa - 261%3B Fungi - 156%3B Plants - 82%3B Viruses - 2%3B Other Eukaryotes - 239 (source: NCBI BLink).	Encodes a homolog of the yeast Vps52p/SAC2. Involved in pollen tube germination and growth. Located in multiple endomembrane organelles including the golgi. The yeast protein has been shown to be located at the late Golgi and to function in a complex involved in retrograde trafficking of vesicles between the early endosomal compartment and the trans-Golgi network.	POKY POLLEN TUBE (POK)%3B CONTAINS InterPro DOMAIN/s: Vps52/Sac2 (InterPro:IPR007258)%3B BEST Arabidopsis thaliana protein match is: Vps52 / Sac2 family (TAIR:AT1G71300.1)%3B Has 820 Blast hits to 773 proteins in 240 species: Archae - 10%3B Bacteria - 70%3B Metazoa - 261%3B Fungi - 156%3B Plants - 82%3B Viruses - 2%3B Other Eukaryotes - 239 (source: NCBI BLink).	scaffold_2	14854787	14859522	4736	+	scaffold_2	14858312	14859775	1464	*	0.580449258	-0.046088393	278.6393177	0.693611111	6.347961301	0.003339917	18.8441	-0.4275	0.6775	0.247666667	0.064836601	0.2125	0.64	-0.561588306	-2.627979669	0.14866151	-4.775985083	35	MODIFIER	MODERATE	NO	NO	NO	C	B	-0.652985072845308	-0.335989751442457	0.870709906144761	-0.187999821244524
AL2G30900	AT1G71270	843468	OG0001896	POK	protein_coding	Vps52 / Sac2 family	POKY POLLEN TUBE	computational_POKY POLLEN TUBE (POK)%3B CONTAINS InterPro DOMAIN/s: Vps52/Sac2 (InterPro:IPR007258)%3B BEST Arabidopsis thaliana protein match is: Vps52 / Sac2 family (TAIR:AT1G71300.1)%3B Has 820 Blast hits to 773 proteins in 240 species: Archae - 10%3B Bacteria - 70%3B Metazoa - 261%3B Fungi - 156%3B Plants - 82%3B Viruses - 2%3B Other Eukaryotes - 239 (source: NCBI BLink).	Encodes a homolog of the yeast Vps52p/SAC2. Involved in pollen tube germination and growth. Located in multiple endomembrane organelles including the golgi. The yeast protein has been shown to be located at the late Golgi and to function in a complex involved in retrograde trafficking of vesicles between the early endosomal compartment and the trans-Golgi network.	POKY POLLEN TUBE (POK)%3B CONTAINS InterPro DOMAIN/s: Vps52/Sac2 (InterPro:IPR007258)%3B BEST Arabidopsis thaliana protein match is: Vps52 / Sac2 family (TAIR:AT1G71300.1)%3B Has 820 Blast hits to 773 proteins in 240 species: Archae - 10%3B Bacteria - 70%3B Metazoa - 261%3B Fungi - 156%3B Plants - 82%3B Viruses - 2%3B Other Eukaryotes - 239 (source: NCBI BLink).	scaffold_2	14854787	14859522	4736	+	scaffold_2	14858312	14859775	1464	*	0.580449258	-0.046088393	278.6393177	0.693611111	6.347961301	0.003339917	18.8441	-0.4275	0.6775	0.247666667	0.064836601	0.2125	0.64	-0.561588306	-2.627979669	0.14866151	-4.775985083	15	MODIFIER	MODERATE	NO	NO	NO	C	B	-0.652985072845308	-0.335989751442457	0.870709906144761	-0.187999821244524
AL2G30900	AT1G71270	843468	OG0001896	POK	protein_coding	Vps52 / Sac2 family	POKY POLLEN TUBE	computational_POKY POLLEN TUBE (POK)%3B CONTAINS InterPro DOMAIN/s: Vps52/Sac2 (InterPro:IPR007258)%3B BEST Arabidopsis thaliana protein match is: Vps52 / Sac2 family (TAIR:AT1G71300.1)%3B Has 820 Blast hits to 773 proteins in 240 species: Archae - 10%3B Bacteria - 70%3B Metazoa - 261%3B Fungi - 156%3B Plants - 82%3B Viruses - 2%3B Other Eukaryotes - 239 (source: NCBI BLink).	Encodes a homolog of the yeast Vps52p/SAC2. Involved in pollen tube germination and growth. Located in multiple endomembrane organelles including the golgi. The yeast protein has been shown to be located at the late Golgi and to function in a complex involved in retrograde trafficking of vesicles between the early endosomal compartment and the trans-Golgi network.	POKY POLLEN TUBE (POK)%3B CONTAINS InterPro DOMAIN/s: Vps52/Sac2 (InterPro:IPR007258)%3B BEST Arabidopsis thaliana protein match is: Vps52 / Sac2 family (TAIR:AT1G71300.1)%3B Has 820 Blast hits to 773 proteins in 240 species: Archae - 10%3B Bacteria - 70%3B Metazoa - 261%3B Fungi - 156%3B Plants - 82%3B Viruses - 2%3B Other Eukaryotes - 239 (source: NCBI BLink).	scaffold_2	14854787	14859522	4736	+	scaffold_2	14858312	14859775	1464	*	0.580449258	-0.046088393	278.6393177	0.693611111	6.347961301	0.003339917	18.8441	-0.4275	0.6775	0.247666667	0.064836601	0.2125	0.64	-0.561588306	-2.627979669	0.14866151	-4.775985083	16	MODIFIER	MODERATE	NO	NO	NO	C	B	-0.652985072845308	-0.335989751442457	0.870709906144761	-0.187999821244524
AL2G30900	AT1G71270	843468	OG0001896	POK	protein_coding	Vps52 / Sac2 family	POKY POLLEN TUBE	computational_POKY POLLEN TUBE (POK)%3B CONTAINS InterPro DOMAIN/s: Vps52/Sac2 (InterPro:IPR007258)%3B BEST Arabidopsis thaliana protein match is: Vps52 / Sac2 family (TAIR:AT1G71300.1)%3B Has 820 Blast hits to 773 proteins in 240 species: Archae - 10%3B Bacteria - 70%3B Metazoa - 261%3B Fungi - 156%3B Plants - 82%3B Viruses - 2%3B Other Eukaryotes - 239 (source: NCBI BLink).	Encodes a homolog of the yeast Vps52p/SAC2. Involved in pollen tube germination and growth. Located in multiple endomembrane organelles including the golgi. The yeast protein has been shown to be located at the late Golgi and to function in a complex involved in retrograde trafficking of vesicles between the early endosomal compartment and the trans-Golgi network.	POKY POLLEN TUBE (POK)%3B CONTAINS InterPro DOMAIN/s: Vps52/Sac2 (InterPro:IPR007258)%3B BEST Arabidopsis thaliana protein match is: Vps52 / Sac2 family (TAIR:AT1G71300.1)%3B Has 820 Blast hits to 773 proteins in 240 species: Archae - 10%3B Bacteria - 70%3B Metazoa - 261%3B Fungi - 156%3B Plants - 82%3B Viruses - 2%3B Other Eukaryotes - 239 (source: NCBI BLink).	scaffold_2	14854787	14859522	4736	+	scaffold_2	14858312	14859775	1464	*	0.580449258	-0.046088393	278.6393177	0.693611111	6.347961301	0.003339917	18.8441	-0.4275	0.6775	0.247666667	0.064836601	0.2125	0.64	-0.561588306	-2.627979669	0.14866151	-4.775985083	15	MODIFIER	MODERATE	NO	NO	NO	C	B	-0.652985072845308	-0.335989751442457	0.870709906144761	-0.187999821244524
AL2G31400	AT1G71820	843512	OG0006100	SEC6	protein_coding	SEC6	.	computational_SEC6%3B FUNCTIONS IN: molecular_function unknown%3B INVOLVED IN: pollen germination%2C pollen tube growth%3B LOCATED IN: cytosol%2C plasma membrane%2C exocyst%3B EXPRESSED IN: 24 plant structures%3B EXPRESSED DURING: 15 growth stages%3B CONTAINS InterPro DOMAIN/s: Exocyst complex component Sec6 (InterPro:IPR010326)%3B Has 534 Blast hits to 527 proteins in 171 species: Archae - 3%3B …	Encodes a member of the exocyst complex gene family. The exocyst is a protein complex involved in tethering vesicles to the plasma membrane during regulated or polarized secretion.	SEC6%3B FUNCTIONS IN: molecular_function unknown%3B INVOLVED IN: pollen germination%2C pollen tube growth%3B LOCATED IN: cytosol%2C plasma membrane%2C exocyst%3B EXPRESSED IN: 24 plant structures%3B EXPRESSED DURING: 15 growth stages%3B CONTAINS InterPro DOMAIN/s: Exocyst complex component Sec6 (InterPro:IPR010326)%3B Has 534 Blast hits to 527 proteins in 171 species: Archae - 3%3B Bacteria - 6%3…	scaffold_2	15048581	15055962	7382	+	scaffold_2	15050887	15051739	853	*	0.224499254	-0.252244345	222.5819454	0.38	2.269578408	0.095728161	38.7183	-0.282222222	0.38	0	0.495947712	0.12	0.402222222	-3.151709764	2.387322638	-0.906127299	0.546059728	83	MODIFIER	MODERATE	NO	NO	NO	C	A	-3.29632849742303	2.0715565090156	0	0.462377938736528
AL2G32660	AT1G72910	843622	OG0020077	.	protein_coding	Toll-Interleukin-Resistance (TIR) domain-containing protein	.	computational_Toll-Interleukin-Resistance (TIR) domain-containing protein%3B FUNCTIONS IN: transmembrane receptor activity%2C ATP binding%3B INVOLVED IN: signal transduction%2C defense response%2C apoptosis%2C innate immune response%3B LOCATED IN: intrinsic to membrane%3B CONTAINS InterPro DOMAIN/s: NB-ARC (InterPro:IPR002182)%2C Toll-Interleukin receptor (InterPro:IPR000157)%3B BEST Arabidopsis …	.	Toll-Interleukin-Resistance (TIR) domain-containing protein%3B FUNCTIONS IN: transmembrane receptor activity%2C ATP binding%3B INVOLVED IN: signal transduction%2C defense response%2C apoptosis%2C innate immune response%3B LOCATED IN: intrinsic to membrane%3B CONTAINS InterPro DOMAIN/s: NB-ARC (InterPro:IPR002182)%2C Toll-Interleukin receptor (InterPro:IPR000157)%3B BEST Arabidopsis thaliana prote…	scaffold_2	15623379	15624766	1388	+	scaffold_2	15623744	15624370	627	*	0.291501074	-0.25577028	166.8851047	0.406666667	3.015928445	0.001024626	41.8677	0.117777778	0.406666667	0	0.335424837	0.4	0.282222222	-3.151709764	0.519890487	-3.020424329	0.285255082	59	MODIFIER	MODERATE	NO	NO	NO	C	A	-2.7895357580902	0.417952366964152	0.175518597681354	0.325188879990529
AL2G32660	AT1G72910	843622	OG0020077	.	protein_coding	Toll-Interleukin-Resistance (TIR) domain-containing protein	.	computational_Toll-Interleukin-Resistance (TIR) domain-containing protein%3B FUNCTIONS IN: transmembrane receptor activity%2C ATP binding%3B INVOLVED IN: signal transduction%2C defense response%2C apoptosis%2C innate immune response%3B LOCATED IN: intrinsic to membrane%3B CONTAINS InterPro DOMAIN/s: NB-ARC (InterPro:IPR002182)%2C Toll-Interleukin receptor (InterPro:IPR000157)%3B BEST Arabidopsis …	.	Toll-Interleukin-Resistance (TIR) domain-containing protein%3B FUNCTIONS IN: transmembrane receptor activity%2C ATP binding%3B INVOLVED IN: signal transduction%2C defense response%2C apoptosis%2C innate immune response%3B LOCATED IN: intrinsic to membrane%3B CONTAINS InterPro DOMAIN/s: NB-ARC (InterPro:IPR002182)%2C Toll-Interleukin receptor (InterPro:IPR000157)%3B BEST Arabidopsis thaliana prote…	scaffold_2	15623379	15624766	1388	+	scaffold_2	15623744	15624370	627	*	0.291501074	-0.25577028	166.8851047	0.406666667	3.015928445	0.001024626	41.8677	0.117777778	0.406666667	0	0.335424837	0.4	0.282222222	-3.151709764	0.519890487	-3.020424329	0.285255082	59	MODIFIER	MODERATE	NO	NO	NO	C	A	-2.7895357580902	0.417952366964152	0.175518597681354	0.325188879990529
AL2G33080	AT1G73320	843666	OG0006199	.	protein_coding	S-adenosyl-L-methionine-dependent methyltransferases superfamily protein	.	computational_S-adenosyl-L-methionine-dependent methyltransferases superfamily protein%3B CONTAINS InterPro DOMAIN/s: Methyltransferase-16%2C putative (InterPro:IPR019410)%3B BEST Arabidopsis thaliana protein match is: S-adenosyl-L-methionine-dependent methyltransferases superfamily protein (TAIR:AT1G08125.1)%3B Has 1545 Blast hits to 1542 proteins in 226 species: Archae - 0%3B Bacteria - 64%3B M…	.	S-adenosyl-L-methionine-dependent methyltransferases superfamily protein%3B CONTAINS InterPro DOMAIN/s: Methyltransferase-16%2C putative (InterPro:IPR019410)%3B BEST Arabidopsis thaliana protein match is: S-adenosyl-L-methionine-dependent methyltransferases superfamily protein (TAIR:AT1G08125.1)%3B Has 1545 Blast hits to 1542 proteins in 226 species: Archae - 0%3B Bacteria - 64%3B Metazoa - 464%3…	scaffold_2	15773908	15775562	1655	-	scaffold_2	15774330	15774721	392	*	0.272851635	0.222364621	295.8072186	0.411388889	3.080047291	0.069328663	13.5614	-0.376388889	0.411388889	0.483	0.01620915	0.5125	0.888888889	1.899549985	-3.193683871	-0.450703943	-7.208803423	54	MODIFIER	MODERATE	NO	NO	NO	B	B	1.75701493218348	-1.77101403563652	-0.626360485843259	-0.721512827478984
AL2G33210	AT1G73430	843677	OG0006209	.	protein_coding	sec34-like family protein	.	computational_sec34-like family protein%3B FUNCTIONS IN: molecular_function unknown%3B INVOLVED IN: intracellular protein transport%3B LOCATED IN: chloroplast%2C membrane%2C cis-Golgi network%3B EXPRESSED IN: 21 plant structures%3B EXPRESSED DURING: 13 growth stages%3B CONTAINS InterPro DOMAIN/s: Sec34-like protein (InterPro:IPR007265)%3B Has 353 Blast hits to 340 proteins in 172 species: Archae …	.	sec34-like family protein%3B FUNCTIONS IN: molecular_function unknown%3B INVOLVED IN: intracellular protein transport%3B LOCATED IN: chloroplast%2C membrane%2C cis-Golgi network%3B EXPRESSED IN: 21 plant structures%3B EXPRESSED DURING: 13 growth stages%3B CONTAINS InterPro DOMAIN/s: Sec34-like protein (InterPro:IPR007265)%3B Has 353 Blast hits to 340 proteins in 172 species: Archae - 0%3B Bacteri…	scaffold_2	15820667	15828002	7336	+	scaffold_2	15822678	15823132	455	*	0.297819816	-0.264585118	233.1996262	0.473333333	3.028601983	0.07101499	29.4414	-0.126666667	0.473333333	0	0.525751634	0.36	0.486666667	-3.151709764	2.734044568	-2.718381896	0.081501452	24	MODIFIER	MODERATE	NO	NO	NO	B	A	-3.29632849742303	2.8603446917183	0	0.0660539912480855
AL2G33210	AT1G73430	843677	OG0006209	.	protein_coding	sec34-like family protein	.	computational_sec34-like family protein%3B FUNCTIONS IN: molecular_function unknown%3B INVOLVED IN: intracellular protein transport%3B LOCATED IN: chloroplast%2C membrane%2C cis-Golgi network%3B EXPRESSED IN: 21 plant structures%3B EXPRESSED DURING: 13 growth stages%3B CONTAINS InterPro DOMAIN/s: Sec34-like protein (InterPro:IPR007265)%3B Has 353 Blast hits to 340 proteins in 172 species: Archae …	.	sec34-like family protein%3B FUNCTIONS IN: molecular_function unknown%3B INVOLVED IN: intracellular protein transport%3B LOCATED IN: chloroplast%2C membrane%2C cis-Golgi network%3B EXPRESSED IN: 21 plant structures%3B EXPRESSED DURING: 13 growth stages%3B CONTAINS InterPro DOMAIN/s: Sec34-like protein (InterPro:IPR007265)%3B Has 353 Blast hits to 340 proteins in 172 species: Archae - 0%3B Bacteri…	scaffold_2	15820667	15828002	7336	+	scaffold_2	15821513	15821856	344	*	0.270292231	-0.258414731	215.4110667	0.426666667	2.750865553	0.07101499	47.3611	-0.186666667	0.426666667	0	0.46745098	0.24	0.426666667	-3.151709764	2.05580781	-1.812254597	0.122252178	51	MODIFIER	MODERATE	NO	NO	NO	B	A	-3.19424075137038	2.12224169344629	0.0412984935720834	0.137189058746009
AL2G33210	AT1G73430	843677	OG0006209	.	protein_coding	sec34-like family protein	.	computational_sec34-like family protein%3B FUNCTIONS IN: molecular_function unknown%3B INVOLVED IN: intracellular protein transport%3B LOCATED IN: chloroplast%2C membrane%2C cis-Golgi network%3B EXPRESSED IN: 21 plant structures%3B EXPRESSED DURING: 13 growth stages%3B CONTAINS InterPro DOMAIN/s: Sec34-like protein (InterPro:IPR007265)%3B Has 353 Blast hits to 340 proteins in 172 species: Archae …	.	sec34-like family protein%3B FUNCTIONS IN: molecular_function unknown%3B INVOLVED IN: intracellular protein transport%3B LOCATED IN: chloroplast%2C membrane%2C cis-Golgi network%3B EXPRESSED IN: 21 plant structures%3B EXPRESSED DURING: 13 growth stages%3B CONTAINS InterPro DOMAIN/s: Sec34-like protein (InterPro:IPR007265)%3B Has 353 Blast hits to 340 proteins in 172 species: Archae - 0%3B Bacteri…	scaffold_2	15820667	15828002	7336	+	scaffold_2	15822367	15822648	282	*	0.283053901	-0.261059183	226.2165691	0.446666667	2.880692864	0.07101499	45.8271	-0.264444444	0.446666667	0	0.488104575	0.24	0.504444444	-3.151709764	2.296080025	-1.812254597	-0.358606388	37	MODIFIER	MODERATE	NO	NO	NO	B	A	-3.29632849742303	2.37883543962669	0	-0.411567176238006
AL2G33210	AT1G73430	843677	OG0006209	.	protein_coding	sec34-like family protein	.	computational_sec34-like family protein%3B FUNCTIONS IN: molecular_function unknown%3B INVOLVED IN: intracellular protein transport%3B LOCATED IN: chloroplast%2C membrane%2C cis-Golgi network%3B EXPRESSED IN: 21 plant structures%3B EXPRESSED DURING: 13 growth stages%3B CONTAINS InterPro DOMAIN/s: Sec34-like protein (InterPro:IPR007265)%3B Has 353 Blast hits to 340 proteins in 172 species: Archae …	.	sec34-like family protein%3B FUNCTIONS IN: molecular_function unknown%3B INVOLVED IN: intracellular protein transport%3B LOCATED IN: chloroplast%2C membrane%2C cis-Golgi network%3B EXPRESSED IN: 21 plant structures%3B EXPRESSED DURING: 13 growth stages%3B CONTAINS InterPro DOMAIN/s: Sec34-like protein (InterPro:IPR007265)%3B Has 353 Blast hits to 340 proteins in 172 species: Archae - 0%3B Bacteri…	scaffold_2	15820667	15828002	7336	+	scaffold_2	15821870	15822366	497	*	0.291094174	-0.253056564	219.0654319	0.456111111	2.968655102	0.051621612	45.9362	-0.326111111	0.456111111	0.009333333	0.481830065	0.125	0.451111111	-3.05410088	2.223085934	-0.87781082	0.032600581	82	MODIFIER	MODERATE	NO	NO	NO	B	A	-3.29632849742303	2.65126830594168	0	-0.0101621524996947
AL2G34800	AT1G74920	843831	OG0000836	ALDH10A8	protein_coding	aldehyde dehydrogenase 10A8	aldehyde dehydrogenase 10A8	computational_aldehyde dehydrogenase 10A8 (ALDH10A8)%3B FUNCTIONS IN: 3-chloroallyl aldehyde dehydrogenase activity%2C oxidoreductase activity%3B INVOLVED IN: oxidation reduction%2C glycine betaine biosynthetic process from choline%2C metabolic process%3B LOCATED IN: cell wall%3B EXPRESSED IN: 23 plant structures%3B EXPRESSED DURING: 13 growth stages%3B CONTAINS InterPro DOMAIN/s: Aldehyde/histid…	ALDH10A8 encodes a protein that has not been functionally characterized%2C but it is similar to an Arabidopsis protein that has betaine aldehyde dehydrogenase and aminoaldehyde dehydrogenase activity. ALDH10A8 localizes to leucoplasts. aldh10a8 mutant plants are more susceptible to NaCl and dehydration stress.	aldehyde dehydrogenase 10A8 (ALDH10A8)%3B FUNCTIONS IN: 3-chloroallyl aldehyde dehydrogenase activity%2C oxidoreductase activity%3B INVOLVED IN: oxidation reduction%2C glycine betaine biosynthetic process from choline%2C metabolic process%3B LOCATED IN: cell wall%3B EXPRESSED IN: 23 plant structures%3B EXPRESSED DURING: 13 growth stages%3B CONTAINS InterPro DOMAIN/s: Aldehyde/histidinol dehydroge…	scaffold_2	16479865	16483624	3760	-	scaffold_2	16482731	16483213	483	*	0.164173331	0.110468588	279.5390325	0.526388889	1.744468697	0.084367808	15.7415	-0.293055556	0.383055556	0.366333333	0.41254902	0.3425	0.635555556	0.679438934	1.417109517	0.00707912	-2.029386153	135	MODIFIER	MODERATE	NO	NO	NO	C	B	-0.62017115447124	0.737902593682919	-2.04427543181814	-0.721512827478982
AL2G34800	AT1G74920	843831	OG0000836	ALDH10A8	protein_coding	aldehyde dehydrogenase 10A8	aldehyde dehydrogenase 10A8	computational_aldehyde dehydrogenase 10A8 (ALDH10A8)%3B FUNCTIONS IN: 3-chloroallyl aldehyde dehydrogenase activity%2C oxidoreductase activity%3B INVOLVED IN: oxidation reduction%2C glycine betaine biosynthetic process from choline%2C metabolic process%3B LOCATED IN: cell wall%3B EXPRESSED IN: 23 plant structures%3B EXPRESSED DURING: 13 growth stages%3B CONTAINS InterPro DOMAIN/s: Aldehyde/histid…	ALDH10A8 encodes a protein that has not been functionally characterized%2C but it is similar to an Arabidopsis protein that has betaine aldehyde dehydrogenase and aminoaldehyde dehydrogenase activity. ALDH10A8 localizes to leucoplasts. aldh10a8 mutant plants are more susceptible to NaCl and dehydration stress.	aldehyde dehydrogenase 10A8 (ALDH10A8)%3B FUNCTIONS IN: 3-chloroallyl aldehyde dehydrogenase activity%2C oxidoreductase activity%3B INVOLVED IN: oxidation reduction%2C glycine betaine biosynthetic process from choline%2C metabolic process%3B LOCATED IN: cell wall%3B EXPRESSED IN: 23 plant structures%3B EXPRESSED DURING: 13 growth stages%3B CONTAINS InterPro DOMAIN/s: Aldehyde/histidinol dehydroge…	scaffold_2	16479865	16483624	3760	-	scaffold_2	16482731	16483213	483	*	0.164173331	0.110468588	279.5390325	0.526388889	1.744468697	0.084367808	15.7415	-0.293055556	0.383055556	0.366333333	0.41254902	0.3425	0.635555556	0.679438934	1.417109517	0.00707912	-2.029386153	135	MODIFIER	MODERATE	NO	NO	NO	C	B	-0.62017115447124	0.737902593682919	-2.04427543181814	-0.721512827478982
AL3G12860	AT3G03250	821313	OG0002458	UGP1	protein_coding	UDP-GLUCOSE PYROPHOSPHORYLASE 1	UDP-GLUCOSE PYROPHOSPHORYLASE 1	computational_UDP-GLUCOSE PYROPHOSPHORYLASE 1 (UGP1)%3B FUNCTIONS IN: UTP:glucose-1-phosphate uridylyltransferase activity%2C nucleotidyltransferase activity%3B INVOLVED IN: in 6 processes%3B LOCATED IN: plasma membrane%3B EXPRESSED IN: 30 plant structures%3B EXPRESSED DURING: 17 growth stages%3B CONTAINS InterPro DOMAIN/s: UTP--glucose-1-phosphate uridylyltransferase%2C subgroup (InterPro:IPR016…	Is thought to encode a cytosolic UDP-glucose pyrophosphorylase with strong similarity to potato UTP--glucose-1-phosphate uridylyltransferase. Downregulated by flooding.	UDP-GLUCOSE PYROPHOSPHORYLASE 1 (UGP1)%3B FUNCTIONS IN: UTP:glucose-1-phosphate uridylyltransferase activity%2C nucleotidyltransferase activity%3B INVOLVED IN: in 6 processes%3B LOCATED IN: plasma membrane%3B EXPRESSED IN: 30 plant structures%3B EXPRESSED DURING: 17 growth stages%3B CONTAINS InterPro DOMAIN/s: UTP--glucose-1-phosphate uridylyltransferase%2C subgroup (InterPro:IPR016267)%2C UTP--g…	scaffold_3	970323	975537	5215	-	scaffold_3	977082	977903	822	*	0.461445256	0.07131916	276.9692597	0.651944444	5.048688768	0.009170253	25.404	-0.241666667	0.626666667	0.359333333	0.103529412	0.425	0.666666667	0.606232271	-2.177849443	-0.665437235	-4.694483631	79	MODIFIER	NO	NO	0.3125	1	B	B	0.38612234233352	-1.51758811348305	-2.0305092672941	-2.07307910993961
AL3G12860	AT3G03250	821313	OG0002458	UGP1	protein_coding	UDP-GLUCOSE PYROPHOSPHORYLASE 1	UDP-GLUCOSE PYROPHOSPHORYLASE 1	computational_UDP-GLUCOSE PYROPHOSPHORYLASE 1 (UGP1)%3B FUNCTIONS IN: UTP:glucose-1-phosphate uridylyltransferase activity%2C nucleotidyltransferase activity%3B INVOLVED IN: in 6 processes%3B LOCATED IN: plasma membrane%3B EXPRESSED IN: 30 plant structures%3B EXPRESSED DURING: 17 growth stages%3B CONTAINS InterPro DOMAIN/s: UTP--glucose-1-phosphate uridylyltransferase%2C subgroup (InterPro:IPR016…	Is thought to encode a cytosolic UDP-glucose pyrophosphorylase with strong similarity to potato UTP--glucose-1-phosphate uridylyltransferase. Downregulated by flooding.	UDP-GLUCOSE PYROPHOSPHORYLASE 1 (UGP1)%3B FUNCTIONS IN: UTP:glucose-1-phosphate uridylyltransferase activity%2C nucleotidyltransferase activity%3B INVOLVED IN: in 6 processes%3B LOCATED IN: plasma membrane%3B EXPRESSED IN: 30 plant structures%3B EXPRESSED DURING: 17 growth stages%3B CONTAINS InterPro DOMAIN/s: UTP--glucose-1-phosphate uridylyltransferase%2C subgroup (InterPro:IPR016267)%2C UTP--g…	scaffold_3	970323	975537	5215	-	scaffold_3	977082	977903	822	*	0.461445256	0.07131916	276.9692597	0.651944444	5.048688768	0.009170253	25.404	-0.241666667	0.626666667	0.359333333	0.103529412	0.425	0.666666667	0.606232271	-2.177849443	-0.665437235	-4.694483631	92	MODIFIER	NO	NO	0.3125	1	B	B	0.38612234233352	-1.51758811348305	-2.0305092672941	-2.07307910993961
AL3G12860	AT3G03250	821313	OG0002458	UGP1	protein_coding	UDP-GLUCOSE PYROPHOSPHORYLASE 1	UDP-GLUCOSE PYROPHOSPHORYLASE 1	computational_UDP-GLUCOSE PYROPHOSPHORYLASE 1 (UGP1)%3B FUNCTIONS IN: UTP:glucose-1-phosphate uridylyltransferase activity%2C nucleotidyltransferase activity%3B INVOLVED IN: in 6 processes%3B LOCATED IN: plasma membrane%3B EXPRESSED IN: 30 plant structures%3B EXPRESSED DURING: 17 growth stages%3B CONTAINS InterPro DOMAIN/s: UTP--glucose-1-phosphate uridylyltransferase%2C subgroup (InterPro:IPR016…	Is thought to encode a cytosolic UDP-glucose pyrophosphorylase with strong similarity to potato UTP--glucose-1-phosphate uridylyltransferase. Downregulated by flooding.	UDP-GLUCOSE PYROPHOSPHORYLASE 1 (UGP1)%3B FUNCTIONS IN: UTP:glucose-1-phosphate uridylyltransferase activity%2C nucleotidyltransferase activity%3B INVOLVED IN: in 6 processes%3B LOCATED IN: plasma membrane%3B EXPRESSED IN: 30 plant structures%3B EXPRESSED DURING: 17 growth stages%3B CONTAINS InterPro DOMAIN/s: UTP--glucose-1-phosphate uridylyltransferase%2C subgroup (InterPro:IPR016267)%2C UTP--g…	scaffold_3	970323	975537	5215	-	scaffold_3	977082	977903	822	*	0.461445256	0.07131916	276.9692597	0.651944444	5.048688768	0.009170253	25.404	-0.241666667	0.626666667	0.359333333	0.103529412	0.425	0.666666667	0.606232271	-2.177849443	-0.665437235	-4.694483631	82	MODIFIER	NO	NO	0.3125	1	B	B	0.38612234233352	-1.51758811348305	-2.0305092672941	-2.07307910993961
AL3G12950	AT3G03320	821284	OG0018230	.	protein_coding	RNA-binding ASCH domain protein	.	computational_RNA-binding ASCH domain protein%3B CONTAINS InterPro DOMAIN/s: ProFAR isomerase-like (InterPro:IPR010759)%2C ASCH domain (InterPro:IPR007374)%3B BEST Arabidopsis thaliana protein match is: RNA-binding ASCH domain protein (TAIR:AT2G43465.1)%3B Has 111 Blast hits to 111 proteins in 31 species: Archae - 41%3B Bacteria - 13%3B Metazoa - 2%3B Fungi - 0%3B Plants - 35%3B Viruses - 0%3B Ot…	.	RNA-binding ASCH domain protein%3B CONTAINS InterPro DOMAIN/s: ProFAR isomerase-like (InterPro:IPR010759)%2C ASCH domain (InterPro:IPR007374)%3B BEST Arabidopsis thaliana protein match is: RNA-binding ASCH domain protein (TAIR:AT2G43465.1)%3B Has 111 Blast hits to 111 proteins in 31 species: Archae - 41%3B Bacteria - 13%3B Metazoa - 2%3B Fungi - 0%3B Plants - 35%3B Viruses - 0%3B Other Eukaryotes…	scaffold_3	1009302	1010946	1645	+	scaffold_3	1009476	1010512	1037	*	0.436293697	-0.021191118	238.6291408	0.579722222	4.767779751	0.005638017	20.865	-0.150555556	0.566666667	0.258	0.145882353	0.365	0.515555556	-0.453521327	-1.685139332	-0.929724364	-3.117430536	117	MODIFIER	MODERATE	NO	NO	NO	C	B	-0.0149366600162069	-0.158591605935022	-0.316621784052639	-0.41156717623801
AL3G13420	AT3G03640	821201	OG0018207	BGLU25	protein_coding	beta glucosidase 25	beta glucosidase 25	computational_beta glucosidase 25 (BGLU25)%3B FUNCTIONS IN: cation binding%2C hydrolase activity%2C hydrolyzing O-glycosyl compounds%2C catalytic activity%3B INVOLVED IN: carbohydrate metabolic process%3B LOCATED IN: endomembrane system%3B EXPRESSED IN: 22 plant structures%3B EXPRESSED DURING: 13 growth stages%3B CONTAINS InterPro DOMAIN/s: Glycoside hydrolase%2C family 1 (InterPro:IPR001360)%2C …	Encodes beta-glucosidase (GLUC).	beta glucosidase 25 (BGLU25)%3B FUNCTIONS IN: cation binding%2C hydrolase activity%2C hydrolyzing O-glycosyl compounds%2C catalytic activity%3B INVOLVED IN: carbohydrate metabolic process%3B LOCATED IN: endomembrane system%3B EXPRESSED IN: 22 plant structures%3B EXPRESSED DURING: 13 growth stages%3B CONTAINS InterPro DOMAIN/s: Glycoside hydrolase%2C family 1 (InterPro:IPR001360)%2C Glycoside hydr…	scaffold_3	1141675	1144925	3251	+	scaffold_3	1142988	1143469	482	*	0.313885464	-0.250267745	241.5403223	0.484722222	3.21375058	0.036630693	13.9123	0.118611111	0.4775	0.015	0.462745098	0.5275	0.408888889	-2.994838344	2.001062242	-3.87699779	0.232279138	92	MODIFIER	MODERATE	NO	NO	NO	B	B	-2.86610156762969	1.97968961223497	-0.199609385598404	0.320107803740678
AL3G13790	AT3G03900	821077	OG0007464	APK3	protein_coding	adenosine-5'-phosphosulfate (APS) kinase 3	adenosine-5'-phosphosulfate (APS) kinase 3	computational_adenosine-5'-phosphosulfate (APS) kinase 3 (APK3)%3B FUNCTIONS IN: transferase activity%2C transferring phosphorus-containing groups%2C kinase activity%2C ATP binding%3B INVOLVED IN: male gamete generation%2C sulfate assimilation%3B LOCATED IN: cytosol%3B EXPRESSED IN: 27 plant structures%3B EXPRESSED DURING: 15 growth stages%3B CONTAINS InterPro DOMAIN/s: Adenylylsulphate kinase%2C…	Provides activated sulfate for the sulfation of secondary metabolites%2C including the glucosinolates. Redundant with APK4.	adenosine-5'-phosphosulfate (APS) kinase 3 (APK3)%3B FUNCTIONS IN: transferase activity%2C transferring phosphorus-containing groups%2C kinase activity%2C ATP binding%3B INVOLVED IN: male gamete generation%2C sulfate assimilation%3B LOCATED IN: cytosol%3B EXPRESSED IN: 27 plant structures%3B EXPRESSED DURING: 15 growth stages%3B CONTAINS InterPro DOMAIN/s: Adenylylsulphate kinase%2C C-terminal (I…	scaffold_3	1279256	1281418	2163	-	scaffold_3	1280476	1281262	787	*	0.314884122	-0.25907809	210.3525837	0.469166667	3.229357657	0.00381849	29.358	0.113611111	0.469166667	0.005	0.443398693	0.5225	0.408888889	-3.099419291	1.775997129	-3.910033682	0.081501452	45	MODIFIER	NO	NO	NO	NO	C	B	-2.92079143158647	0.753741713817504	-0.223700173515453	0.0457296862486682
AL3G13790	AT3G03900	821077	OG0007464	APK3	protein_coding	adenosine-5'-phosphosulfate (APS) kinase 3	adenosine-5'-phosphosulfate (APS) kinase 3	computational_adenosine-5'-phosphosulfate (APS) kinase 3 (APK3)%3B FUNCTIONS IN: transferase activity%2C transferring phosphorus-containing groups%2C kinase activity%2C ATP binding%3B INVOLVED IN: male gamete generation%2C sulfate assimilation%3B LOCATED IN: cytosol%3B EXPRESSED IN: 27 plant structures%3B EXPRESSED DURING: 15 growth stages%3B CONTAINS InterPro DOMAIN/s: Adenylylsulphate kinase%2C…	Provides activated sulfate for the sulfation of secondary metabolites%2C including the glucosinolates. Redundant with APK4.	adenosine-5'-phosphosulfate (APS) kinase 3 (APK3)%3B FUNCTIONS IN: transferase activity%2C transferring phosphorus-containing groups%2C kinase activity%2C ATP binding%3B INVOLVED IN: male gamete generation%2C sulfate assimilation%3B LOCATED IN: cytosol%3B EXPRESSED IN: 27 plant structures%3B EXPRESSED DURING: 15 growth stages%3B CONTAINS InterPro DOMAIN/s: Adenylylsulphate kinase%2C C-terminal (I…	scaffold_3	1279256	1281418	2163	-	scaffold_3	1282790	1283608	819	*	0.226647571	-0.24724927	149.2142857	0.342222222	2.322521059	0.00381849	34.2383	0.044444444	0.342222222	0	0.350326797	0.6	0.555555556	-3.151709764	0.693251452	-4.530636493	-1.854158031	140	MODIFIER	NO	NO	NO	NO	C	B	-3.19424075137038	1.0958667087247	0.0412984935720834	-1.0060530974707
AL3G14010	AT3G04110	819566	.	GLR1.1	protein_coding	glutamate receptor 1.1	glutamate receptor 1.1	computational_glutamate receptor 1.1 (GLR1.1)%3B FUNCTIONS IN: intracellular ligand-gated ion channel activity%2C cation channel activity%3B INVOLVED IN: cellular calcium ion homeostasis%2C response to light stimulus%2C cellular cation homeostasis%3B LOCATED IN: endomembrane system%2C membrane%3B EXPRESSED IN: 16 plant structures%3B EXPRESSED DURING: 9 growth stages%3B CONTAINS InterPro DOMAIN/s:…	putative glutamate receptor (GLR1.1). Contains a functional cation - permeable pore domain. Involved in cellular cation homeostasis.	glutamate receptor 1.1 (GLR1.1)%3B FUNCTIONS IN: intracellular ligand-gated ion channel activity%2C cation channel activity%3B INVOLVED IN: cellular calcium ion homeostasis%2C response to light stimulus%2C cellular cation homeostasis%3B LOCATED IN: endomembrane system%2C membrane%3B EXPRESSED IN: 16 plant structures%3B EXPRESSED DURING: 9 growth stages%3B CONTAINS InterPro DOMAIN/s: Extracellular…	scaffold_3	1360787	1365793	5007	+	scaffold_3	1363967	1364348	382	*	0.451489931	-0.245209994	298.0072988	0.621111111	4.684048942	0.016850633	22.7737	0.490277778	0.619166667	0.039	0.405228758	0.7925	0.302222222	-2.74384407	1.331949745	-5.70813004	0.664236833	104	MODIFIER	MODERATE	NO	1	0.944444444444444	B	A	-1.83428613431177	1.38730651920121	-0.850060659358717	0.828215428725884
AL3G14010	AT3G04110	819566	.	GLR1.1	protein_coding	glutamate receptor 1.1	glutamate receptor 1.1	computational_glutamate receptor 1.1 (GLR1.1)%3B FUNCTIONS IN: intracellular ligand-gated ion channel activity%2C cation channel activity%3B INVOLVED IN: cellular calcium ion homeostasis%2C response to light stimulus%2C cellular cation homeostasis%3B LOCATED IN: endomembrane system%2C membrane%3B EXPRESSED IN: 16 plant structures%3B EXPRESSED DURING: 9 growth stages%3B CONTAINS InterPro DOMAIN/s:…	putative glutamate receptor (GLR1.1). Contains a functional cation - permeable pore domain. Involved in cellular cation homeostasis.	glutamate receptor 1.1 (GLR1.1)%3B FUNCTIONS IN: intracellular ligand-gated ion channel activity%2C cation channel activity%3B INVOLVED IN: cellular calcium ion homeostasis%2C response to light stimulus%2C cellular cation homeostasis%3B LOCATED IN: endomembrane system%2C membrane%3B EXPRESSED IN: 16 plant structures%3B EXPRESSED DURING: 9 growth stages%3B CONTAINS InterPro DOMAIN/s: Extracellular…	scaffold_3	1360787	1365793	5007	+	scaffold_3	1363967	1364348	382	*	0.451489931	-0.245209994	298.0072988	0.621111111	4.684048942	0.016850633	22.7737	0.490277778	0.619166667	0.039	0.405228758	0.7925	0.302222222	-2.74384407	1.331949745	-5.70813004	0.664236833	140	MODIFIER	MODERATE	NO	1	0.944444444444444	B	A	-1.83428613431177	1.38730651920121	-0.850060659358717	0.828215428725884
AL3G14010	AT3G04110	819566	.	GLR1.1	protein_coding	glutamate receptor 1.1	glutamate receptor 1.1	computational_glutamate receptor 1.1 (GLR1.1)%3B FUNCTIONS IN: intracellular ligand-gated ion channel activity%2C cation channel activity%3B INVOLVED IN: cellular calcium ion homeostasis%2C response to light stimulus%2C cellular cation homeostasis%3B LOCATED IN: endomembrane system%2C membrane%3B EXPRESSED IN: 16 plant structures%3B EXPRESSED DURING: 9 growth stages%3B CONTAINS InterPro DOMAIN/s:…	putative glutamate receptor (GLR1.1). Contains a functional cation - permeable pore domain. Involved in cellular cation homeostasis.	glutamate receptor 1.1 (GLR1.1)%3B FUNCTIONS IN: intracellular ligand-gated ion channel activity%2C cation channel activity%3B INVOLVED IN: cellular calcium ion homeostasis%2C response to light stimulus%2C cellular cation homeostasis%3B LOCATED IN: endomembrane system%2C membrane%3B EXPRESSED IN: 16 plant structures%3B EXPRESSED DURING: 9 growth stages%3B CONTAINS InterPro DOMAIN/s: Extracellular…	scaffold_3	1360787	1365793	5007	+	scaffold_3	1363967	1364348	382	*	0.451489931	-0.245209994	298.0072988	0.621111111	4.684048942	0.016850633	22.7737	0.490277778	0.619166667	0.039	0.405228758	0.7925	0.302222222	-2.74384407	1.331949745	-5.70813004	0.664236833	49	MODIFIER	MODERATE	NO	1	0.944444444444444	B	A	-1.83428613431177	1.38730651920121	-0.850060659358717	0.828215428725884
AL3G14010	AT3G04110	819566	.	GLR1.1	protein_coding	glutamate receptor 1.1	glutamate receptor 1.1	computational_glutamate receptor 1.1 (GLR1.1)%3B FUNCTIONS IN: intracellular ligand-gated ion channel activity%2C cation channel activity%3B INVOLVED IN: cellular calcium ion homeostasis%2C response to light stimulus%2C cellular cation homeostasis%3B LOCATED IN: endomembrane system%2C membrane%3B EXPRESSED IN: 16 plant structures%3B EXPRESSED DURING: 9 growth stages%3B CONTAINS InterPro DOMAIN/s:…	putative glutamate receptor (GLR1.1). Contains a functional cation - permeable pore domain. Involved in cellular cation homeostasis.	glutamate receptor 1.1 (GLR1.1)%3B FUNCTIONS IN: intracellular ligand-gated ion channel activity%2C cation channel activity%3B INVOLVED IN: cellular calcium ion homeostasis%2C response to light stimulus%2C cellular cation homeostasis%3B LOCATED IN: endomembrane system%2C membrane%3B EXPRESSED IN: 16 plant structures%3B EXPRESSED DURING: 9 growth stages%3B CONTAINS InterPro DOMAIN/s: Extracellular…	scaffold_3	1360787	1365793	5007	+	scaffold_3	1363967	1364348	382	*	0.451489931	-0.245209994	298.0072988	0.621111111	4.684048942	0.016850633	22.7737	0.490277778	0.619166667	0.039	0.405228758	0.7925	0.302222222	-2.74384407	1.331949745	-5.70813004	0.664236833	88	MODIFIER	MODERATE	NO	1	0.944444444444444	B	A	-1.83428613431177	1.38730651920121	-0.850060659358717	0.828215428725884
AL3G17430	AT3G06435	28718918	OG0022804	.	protein_coding	Expressed protein	.	computational_Expressed protein%3B Has 35333 Blast hits to 34131 proteins in 2444 species: Archae - 798%3B Bacteria - 22429%3B Metazoa - 974%3B Fungi - 991%3B Plants - 531%3B Viruses - 0%3B Other Eukaryotes - 9610 (source: NCBI BLink).	.	Expressed protein%3B Has 35333 Blast hits to 34131 proteins in 2444 species: Archae - 798%3B Bacteria - 22429%3B Metazoa - 974%3B Fungi - 991%3B Plants - 531%3B Viruses - 0%3B Other Eukaryotes - 9610 (source: NCBI BLink).	scaffold_3	2638903	2639842	940	-	scaffold_3	2639147	2639557	411	*	0.367133168	0.220008756	310.1957391	0.516666667	4.11955921	0.033013401	16.024	-0.381666667	0.516666667	0.494666667	0.011764706	0.465	0.846666667	2.02156109	-3.245388018	-0.009438826	-6.895022833	30	MODIFIER	MODERATE	NO	NO	NO	B	B	1.63669723147856	-1.18496659065661	0.664217438284343	-0.594485921232684
AL3G22210	AT3G10740	820243	OG0007378	ASD1	protein_coding	alpha-L-arabinofuranosidase 1	alpha-L-arabinofuranosidase 1	computational_alpha-L-arabinofuranosidase 1 (ASD1)%3B FUNCTIONS IN: hydrolase activity%2C acting on glycosyl bonds%2C xylan 1%2C4-beta-xylosidase activity%2C alpha-N-arabinofuranosidase activity%3B INVOLVED IN: xylan catabolic process%3B LOCATED IN: apoplast%2C vacuole%2C plant-type cell wall%3B EXPRESSED IN: 23 plant structures%3B EXPRESSED DURING: 13 growth stages%3B CONTAINS InterPro DOMAIN/s:…	Encodes a bifunctional alpha-l-arabinofuranosidase/beta-d-xylosidase that belongs to family 51 of glycoside hydrolases. It may be involved in cell wall modification.	alpha-L-arabinofuranosidase 1 (ASD1)%3B FUNCTIONS IN: hydrolase activity%2C acting on glycosyl bonds%2C xylan 1%2C4-beta-xylosidase activity%2C alpha-N-arabinofuranosidase activity%3B INVOLVED IN: xylan catabolic process%3B LOCATED IN: apoplast%2C vacuole%2C plant-type cell wall%3B EXPRESSED IN: 23 plant structures%3B EXPRESSED DURING: 13 growth stages%3B CONTAINS InterPro DOMAIN/s: Alpha-L-arabi…	scaffold_3	4304916	4309429	4514	-	scaffold_3	4308033	4308390	358	*	0.435090749	0.117432027	242.7954405	0.593888889	4.806318462	0.009170253	20.6814	0.524722222	0.580277778	0.399666667	0.044444444	0.5825	0.057777778	1.028042091	-2.865210463	-1.569204827	-0.130402323	131	MODIFIER	MODERATE	NO	NO	NO	A	B	0.641341707465158	-2.75937513203509	-2.72570057575751	-0.187999821244525
AL3G22210	AT3G10740	820243	OG0007378	ASD1	protein_coding	alpha-L-arabinofuranosidase 1	alpha-L-arabinofuranosidase 1	computational_alpha-L-arabinofuranosidase 1 (ASD1)%3B FUNCTIONS IN: hydrolase activity%2C acting on glycosyl bonds%2C xylan 1%2C4-beta-xylosidase activity%2C alpha-N-arabinofuranosidase activity%3B INVOLVED IN: xylan catabolic process%3B LOCATED IN: apoplast%2C vacuole%2C plant-type cell wall%3B EXPRESSED IN: 23 plant structures%3B EXPRESSED DURING: 13 growth stages%3B CONTAINS InterPro DOMAIN/s:…	Encodes a bifunctional alpha-l-arabinofuranosidase/beta-d-xylosidase that belongs to family 51 of glycoside hydrolases. It may be involved in cell wall modification.	alpha-L-arabinofuranosidase 1 (ASD1)%3B FUNCTIONS IN: hydrolase activity%2C acting on glycosyl bonds%2C xylan 1%2C4-beta-xylosidase activity%2C alpha-N-arabinofuranosidase activity%3B INVOLVED IN: xylan catabolic process%3B LOCATED IN: apoplast%2C vacuole%2C plant-type cell wall%3B EXPRESSED IN: 23 plant structures%3B EXPRESSED DURING: 13 growth stages%3B CONTAINS InterPro DOMAIN/s: Alpha-L-arabi…	scaffold_3	4304916	4309429	4514	-	scaffold_3	4308033	4308390	358	*	0.435090749	0.117432027	242.7954405	0.593888889	4.806318462	0.009170253	20.6814	0.524722222	0.580277778	0.399666667	0.044444444	0.5825	0.057777778	1.028042091	-2.865210463	-1.569204827	-0.130402323	105	MODIFIER	MODERATE	NO	NO	NO	A	B	0.641341707465158	-2.75937513203509	-2.72570057575751	-0.187999821244525
AL3G28590	AT3G15950	820839	OG0007740	NAI2	protein_coding	DNA topoisomerase-like protein	.	computational_NAI2%3B INVOLVED IN: ER body organization%2C response to salt stress%3B LOCATED IN: peroxisome%2C membrane%2C ER body%3B EXPRESSED IN: 16 plant structures%3B EXPRESSED DURING: 7 growth stages%3B BEST Arabidopsis thaliana protein match is: TSK-associating protein 1 (TAIR:AT1G52410.2)%3B Has 54717 Blast hits to 36231 proteins in 2578 species: Archae - 1044%3B Bacteria - 11642%3B Metaz…	Similar to TSK-associating protein 1 (TSA1)%2C contains 10 EFE repeats%2C a novel repeat sequence unique to plants. Expressed preferentially in the roots.Protein is localized to ER bodies- an endoplasmic reticulum derived structure. Loss of function mutations lack ER bodies.	NAI2%3B INVOLVED IN: ER body organization%2C response to salt stress%3B LOCATED IN: peroxisome%2C membrane%2C ER body%3B EXPRESSED IN: 16 plant structures%3B EXPRESSED DURING: 7 growth stages%3B BEST Arabidopsis thaliana protein match is: TSK-associating protein 1 (TAIR:AT1G52410.2)%3B Has 54717 Blast hits to 36231 proteins in 2578 species: Archae - 1044%3B Bacteria - 11642%3B Metazoa - 21799%3B …	scaffold_3	6691512	6696646	5135	-	scaffold_3	6694955	6695600	646	*	0.241236423	0.172727166	283.7322794	0.572222222	2.604712578	0.082622372	16.5419	-0.184722222	0.461944444	0.439666667	0.283398693	0.4375	0.622222222	1.44636588	-0.08535218	-0.191136227	-2.925902124	125	MODIFIER	MODERATE	HIGH	0.3125	0.833333333333333	B	B	1.53096349449545	-0.0888994773428047	-0.454283429292919	-2.82507839491771
AL3G49790	AT2G17000	816203	OG0003325	.	protein_coding	Mechanosensitive ion channel family protein	.	computational_Mechanosensitive ion channel family protein%3B FUNCTIONS IN: molecular_function unknown%3B INVOLVED IN: transmembrane transport%3B LOCATED IN: membrane%3B EXPRESSED IN: embryo%2C sepal%2C pedicel%3B EXPRESSED DURING: 4 anthesis%2C C globular stage%3B CONTAINS InterPro DOMAIN/s: Membrane protein%2C At2g17000%2C predicted (InterPro:IPR016688)%2C Mechanosensitive ion channel MscS (Inte…	.	Mechanosensitive ion channel family protein%3B FUNCTIONS IN: molecular_function unknown%3B INVOLVED IN: transmembrane transport%3B LOCATED IN: membrane%3B EXPRESSED IN: embryo%2C sepal%2C pedicel%3B EXPRESSED DURING: 4 anthesis%2C C globular stage%3B CONTAINS InterPro DOMAIN/s: Membrane protein%2C At2g17000%2C predicted (InterPro:IPR016688)%2C Mechanosensitive ion channel MscS (InterPro:IPR006685…	scaffold_3	21760616	21763728	3113	-	scaffold_3	21761779	21762340	562	*	0.352498085	-0.005551668	259.5956809	0.631111111	3.759779075	0.012322619	9.3595	0.476666667	0.563333333	0.273333333	0.336732026	0.73	0.253333333	-0.293163875	0.53509759	-3.577315064	0.53383451	118	MODIFIER	MODERATE	NO	NO	NO	C	A	-0.025874632807563	0.696720881332973	-1.12538394983928	0.27437811749201
AL3G50850	AT2G17820	816291	OG0017454	HK1	protein_coding	histidine kinase 1	histidine kinase 1	computational_histidine kinase 1 (HK1)%3B FUNCTIONS IN: osmosensor activity%2C protein histidine kinase activity%2C histidine phosphotransfer kinase activity%3B INVOLVED IN: response to water deprivation%2C seed maturation%2C response to osmotic stress%3B LOCATED IN: membrane%3B EXPRESSED IN: 19 plant structures%3B EXPRESSED DURING: 12 growth stages%3B CONTAINS InterPro DOMAIN/s: Signal transduct…	Encodes a member of the histidine kinase family.	histidine kinase 1 (HK1)%3B FUNCTIONS IN: osmosensor activity%2C protein histidine kinase activity%2C histidine phosphotransfer kinase activity%3B INVOLVED IN: response to water deprivation%2C seed maturation%2C response to osmotic stress%3B LOCATED IN: membrane%3B EXPRESSED IN: 19 plant structures%3B EXPRESSED DURING: 12 growth stages%3B CONTAINS InterPro DOMAIN/s: Signal transduction histidine …	scaffold_3	22279812	22285295	5484	-	scaffold_3	22281506	22283178	1673	*	0.418371892	-0.12993464	270.9933443	0.655555556	4.398879149	0.012124056	15.422	-0.238611111	0.616944444	0.155	0.378300654	0.2925	0.531111111	-1.530705083	1.01868344	-1.111421765	-1.434425554	89	MODIFIER	MODERATE	NO	NO	NO	C	A	-1.18894573962176	0.0663238999761908	-1.70012131871744	-1.58021471370397
AL3G50850	AT2G17820	816291	OG0017454	HK1	protein_coding	histidine kinase 1	histidine kinase 1	computational_histidine kinase 1 (HK1)%3B FUNCTIONS IN: osmosensor activity%2C protein histidine kinase activity%2C histidine phosphotransfer kinase activity%3B INVOLVED IN: response to water deprivation%2C seed maturation%2C response to osmotic stress%3B LOCATED IN: membrane%3B EXPRESSED IN: 19 plant structures%3B EXPRESSED DURING: 12 growth stages%3B CONTAINS InterPro DOMAIN/s: Signal transduct…	Encodes a member of the histidine kinase family.	histidine kinase 1 (HK1)%3B FUNCTIONS IN: osmosensor activity%2C protein histidine kinase activity%2C histidine phosphotransfer kinase activity%3B INVOLVED IN: response to water deprivation%2C seed maturation%2C response to osmotic stress%3B LOCATED IN: membrane%3B EXPRESSED IN: 19 plant structures%3B EXPRESSED DURING: 12 growth stages%3B CONTAINS InterPro DOMAIN/s: Signal transduction histidine …	scaffold_3	22279812	22285295	5484	-	scaffold_3	22281506	22283178	1673	*	0.418371892	-0.12993464	270.9933443	0.655555556	4.398879149	0.012124056	15.422	-0.238611111	0.616944444	0.155	0.378300654	0.2925	0.531111111	-1.530705083	1.01868344	-1.111421765	-1.434425554	76	MODIFIER	MODERATE	NO	NO	NO	C	A	-1.18894573962176	0.0663238999761908	-1.70012131871744	-1.58021471370397
AL3G53320	AT2G20360	816555	OG0017833	.	protein_coding	NAD(P)-binding Rossmann-fold superfamily protein	.	computational_NAD(P)-binding Rossmann-fold superfamily protein%3B FUNCTIONS IN: coenzyme binding%2C binding%2C catalytic activity%3B INVOLVED IN: response to salt stress%3B LOCATED IN: mitochondrion%2C respiratory chain complex I%2C membrane%3B EXPRESSED IN: 27 plant structures%3B EXPRESSED DURING: 16 growth stages%3B CONTAINS InterPro DOMAIN/s: NAD-dependent epimerase/dehydratase (InterPro:IPR00…	.	NAD(P)-binding Rossmann-fold superfamily protein%3B FUNCTIONS IN: coenzyme binding%2C binding%2C catalytic activity%3B INVOLVED IN: response to salt stress%3B LOCATED IN: mitochondrion%2C respiratory chain complex I%2C membrane%3B EXPRESSED IN: 27 plant structures%3B EXPRESSED DURING: 16 growth stages%3B CONTAINS InterPro DOMAIN/s: NAD-dependent epimerase/dehydratase (InterPro:IPR001509)%2C NAD(P…	scaffold_3	23827905	23831287	3383	+	scaffold_3	23829663	23830495	833	*	0.555309	-0.214817221	287.2483133	0.711111111	5.854914548	0.00381849	16.0212	-0.221111111	0.696666667	0.08	0.28627451	0.31	0.531111111	-2.315062187	-0.051896555	-1.774499293	-2.151638331	100	MODIFIER	MODERATE	NO	NO	NO	B	B	-2.24628310945285	-0.0128717006967677	-0.110129316192222	-2.94702422491416
AL3G53320	AT2G20360	816555	OG0017833	.	protein_coding	NAD(P)-binding Rossmann-fold superfamily protein	.	computational_NAD(P)-binding Rossmann-fold superfamily protein%3B FUNCTIONS IN: coenzyme binding%2C binding%2C catalytic activity%3B INVOLVED IN: response to salt stress%3B LOCATED IN: mitochondrion%2C respiratory chain complex I%2C membrane%3B EXPRESSED IN: 27 plant structures%3B EXPRESSED DURING: 16 growth stages%3B CONTAINS InterPro DOMAIN/s: NAD-dependent epimerase/dehydratase (InterPro:IPR00…	.	NAD(P)-binding Rossmann-fold superfamily protein%3B FUNCTIONS IN: coenzyme binding%2C binding%2C catalytic activity%3B INVOLVED IN: response to salt stress%3B LOCATED IN: mitochondrion%2C respiratory chain complex I%2C membrane%3B EXPRESSED IN: 27 plant structures%3B EXPRESSED DURING: 16 growth stages%3B CONTAINS InterPro DOMAIN/s: NAD-dependent epimerase/dehydratase (InterPro:IPR001509)%2C NAD(P…	scaffold_3	23827905	23831287	3383	+	scaffold_3	23830546	23831495	950	*	0.518372927	-0.266284062	268.3418767	0.646944444	5.433675655	0.006606042	24.9975	0.056944444	0.643611111	0.021	0.283660131	0.4725	0.415555556	-2.932089775	-0.08231076	-3.419214728	-1.218446706	22	MODIFIER	NO	NO	NO	NO	B	B	-2.92443742251693	-0.0857316533158947	-0.0894800694061802	-1.51924179870574
AL3G53320	AT2G20360	816555	OG0017833	.	protein_coding	NAD(P)-binding Rossmann-fold superfamily protein	.	computational_NAD(P)-binding Rossmann-fold superfamily protein%3B FUNCTIONS IN: coenzyme binding%2C binding%2C catalytic activity%3B INVOLVED IN: response to salt stress%3B LOCATED IN: mitochondrion%2C respiratory chain complex I%2C membrane%3B EXPRESSED IN: 27 plant structures%3B EXPRESSED DURING: 16 growth stages%3B CONTAINS InterPro DOMAIN/s: NAD-dependent epimerase/dehydratase (InterPro:IPR00…	.	NAD(P)-binding Rossmann-fold superfamily protein%3B FUNCTIONS IN: coenzyme binding%2C binding%2C catalytic activity%3B INVOLVED IN: response to salt stress%3B LOCATED IN: mitochondrion%2C respiratory chain complex I%2C membrane%3B EXPRESSED IN: 27 plant structures%3B EXPRESSED DURING: 16 growth stages%3B CONTAINS InterPro DOMAIN/s: NAD-dependent epimerase/dehydratase (InterPro:IPR001509)%2C NAD(P…	scaffold_3	23827905	23831287	3383	+	scaffold_3	23829663	23830495	833	*	0.555309	-0.214817221	287.2483133	0.711111111	5.854914548	0.00381849	16.0212	-0.221111111	0.696666667	0.08	0.28627451	0.31	0.531111111	-2.315062187	-0.051896555	-1.774499293	-2.151638331	17	MODIFIER	MODERATE	NO	NO	NO	B	B	-2.24628310945285	-0.0128717006967677	-0.110129316192222	-2.94702422491416
AL3G53320	AT2G20360	816555	OG0017833	.	protein_coding	NAD(P)-binding Rossmann-fold superfamily protein	.	computational_NAD(P)-binding Rossmann-fold superfamily protein%3B FUNCTIONS IN: coenzyme binding%2C binding%2C catalytic activity%3B INVOLVED IN: response to salt stress%3B LOCATED IN: mitochondrion%2C respiratory chain complex I%2C membrane%3B EXPRESSED IN: 27 plant structures%3B EXPRESSED DURING: 16 growth stages%3B CONTAINS InterPro DOMAIN/s: NAD-dependent epimerase/dehydratase (InterPro:IPR00…	.	NAD(P)-binding Rossmann-fold superfamily protein%3B FUNCTIONS IN: coenzyme binding%2C binding%2C catalytic activity%3B INVOLVED IN: response to salt stress%3B LOCATED IN: mitochondrion%2C respiratory chain complex I%2C membrane%3B EXPRESSED IN: 27 plant structures%3B EXPRESSED DURING: 16 growth stages%3B CONTAINS InterPro DOMAIN/s: NAD-dependent epimerase/dehydratase (InterPro:IPR001509)%2C NAD(P…	scaffold_3	23827905	23831287	3383	+	scaffold_3	23829663	23830495	833	*	0.555309	-0.214817221	287.2483133	0.711111111	5.854914548	0.00381849	16.0212	-0.221111111	0.696666667	0.08	0.28627451	0.31	0.531111111	-2.315062187	-0.051896555	-1.774499293	-2.151638331	36	MODIFIER	MODERATE	NO	NO	NO	B	B	-2.24628310945285	-0.0128717006967677	-0.110129316192222	-2.94702422491416
AL3G53320	AT2G20360	816555	OG0017833	.	protein_coding	NAD(P)-binding Rossmann-fold superfamily protein	.	computational_NAD(P)-binding Rossmann-fold superfamily protein%3B FUNCTIONS IN: coenzyme binding%2C binding%2C catalytic activity%3B INVOLVED IN: response to salt stress%3B LOCATED IN: mitochondrion%2C respiratory chain complex I%2C membrane%3B EXPRESSED IN: 27 plant structures%3B EXPRESSED DURING: 16 growth stages%3B CONTAINS InterPro DOMAIN/s: NAD-dependent epimerase/dehydratase (InterPro:IPR00…	.	NAD(P)-binding Rossmann-fold superfamily protein%3B FUNCTIONS IN: coenzyme binding%2C binding%2C catalytic activity%3B INVOLVED IN: response to salt stress%3B LOCATED IN: mitochondrion%2C respiratory chain complex I%2C membrane%3B EXPRESSED IN: 27 plant structures%3B EXPRESSED DURING: 16 growth stages%3B CONTAINS InterPro DOMAIN/s: NAD-dependent epimerase/dehydratase (InterPro:IPR001509)%2C NAD(P…	scaffold_3	23827905	23831287	3383	+	scaffold_3	23828706	23829658	953	*	0.519096571	-0.253215907	261.9603441	0.666944444	5.432017128	0.00381849	38.1922	-0.046388889	0.664722222	0.037	0.334640523	0.4025	0.448888889	-2.76476026	0.510766226	-2.777374558	-1.096194528	66	MODIFIER	NO	NO	NO	NO	B	B	-2.24628310945285	0.38944195072188	-0.110129316192222	-1.36680951121019
AL3G53320	AT2G20360	816555	OG0017833	.	protein_coding	NAD(P)-binding Rossmann-fold superfamily protein	.	computational_NAD(P)-binding Rossmann-fold superfamily protein%3B FUNCTIONS IN: coenzyme binding%2C binding%2C catalytic activity%3B INVOLVED IN: response to salt stress%3B LOCATED IN: mitochondrion%2C respiratory chain complex I%2C membrane%3B EXPRESSED IN: 27 plant structures%3B EXPRESSED DURING: 16 growth stages%3B CONTAINS InterPro DOMAIN/s: NAD-dependent epimerase/dehydratase (InterPro:IPR00…	.	NAD(P)-binding Rossmann-fold superfamily protein%3B FUNCTIONS IN: coenzyme binding%2C binding%2C catalytic activity%3B INVOLVED IN: response to salt stress%3B LOCATED IN: mitochondrion%2C respiratory chain complex I%2C membrane%3B EXPRESSED IN: 27 plant structures%3B EXPRESSED DURING: 16 growth stages%3B CONTAINS InterPro DOMAIN/s: NAD-dependent epimerase/dehydratase (InterPro:IPR001509)%2C NAD(P…	scaffold_3	23827905	23831287	3383	+	scaffold_3	23830546	23831495	950	*	0.518372927	-0.266284062	268.3418767	0.646944444	5.433675655	0.006606042	24.9975	0.056944444	0.643611111	0.021	0.283660131	0.4725	0.415555556	-2.932089775	-0.08231076	-3.419214728	-1.218446706	61	MODIFIER	NO	NO	NO	NO	B	B	-2.92443742251693	-0.0857316533158947	-0.0894800694061802	-1.51924179870574
AL3G53320	AT2G20360	816555	OG0017833	.	protein_coding	NAD(P)-binding Rossmann-fold superfamily protein	.	computational_NAD(P)-binding Rossmann-fold superfamily protein%3B FUNCTIONS IN: coenzyme binding%2C binding%2C catalytic activity%3B INVOLVED IN: response to salt stress%3B LOCATED IN: mitochondrion%2C respiratory chain complex I%2C membrane%3B EXPRESSED IN: 27 plant structures%3B EXPRESSED DURING: 16 growth stages%3B CONTAINS InterPro DOMAIN/s: NAD-dependent epimerase/dehydratase (InterPro:IPR00…	.	NAD(P)-binding Rossmann-fold superfamily protein%3B FUNCTIONS IN: coenzyme binding%2C binding%2C catalytic activity%3B INVOLVED IN: response to salt stress%3B LOCATED IN: mitochondrion%2C respiratory chain complex I%2C membrane%3B EXPRESSED IN: 27 plant structures%3B EXPRESSED DURING: 16 growth stages%3B CONTAINS InterPro DOMAIN/s: NAD-dependent epimerase/dehydratase (InterPro:IPR001509)%2C NAD(P…	scaffold_3	23827905	23831287	3383	+	scaffold_3	23828706	23829658	953	*	0.519096571	-0.253215907	261.9603441	0.666944444	5.432017128	0.00381849	38.1922	-0.046388889	0.664722222	0.037	0.334640523	0.4025	0.448888889	-2.76476026	0.510766226	-2.777374558	-1.096194528	52	MODIFIER	NO	NO	NO	NO	B	B	-2.24628310945285	0.38944195072188	-0.110129316192222	-1.36680951121019
AL3G53320	AT2G20360	816555	OG0017833	.	protein_coding	NAD(P)-binding Rossmann-fold superfamily protein	.	computational_NAD(P)-binding Rossmann-fold superfamily protein%3B FUNCTIONS IN: coenzyme binding%2C binding%2C catalytic activity%3B INVOLVED IN: response to salt stress%3B LOCATED IN: mitochondrion%2C respiratory chain complex I%2C membrane%3B EXPRESSED IN: 27 plant structures%3B EXPRESSED DURING: 16 growth stages%3B CONTAINS InterPro DOMAIN/s: NAD-dependent epimerase/dehydratase (InterPro:IPR00…	.	NAD(P)-binding Rossmann-fold superfamily protein%3B FUNCTIONS IN: coenzyme binding%2C binding%2C catalytic activity%3B INVOLVED IN: response to salt stress%3B LOCATED IN: mitochondrion%2C respiratory chain complex I%2C membrane%3B EXPRESSED IN: 27 plant structures%3B EXPRESSED DURING: 16 growth stages%3B CONTAINS InterPro DOMAIN/s: NAD-dependent epimerase/dehydratase (InterPro:IPR001509)%2C NAD(P…	scaffold_3	23827905	23831287	3383	+	scaffold_3	23828706	23829658	953	*	0.519096571	-0.253215907	261.9603441	0.666944444	5.432017128	0.00381849	38.1922	-0.046388889	0.664722222	0.037	0.334640523	0.4025	0.448888889	-2.76476026	0.510766226	-2.777374558	-1.096194528	80	MODIFIER	NO	NO	NO	NO	B	B	-2.24628310945285	0.38944195072188	-0.110129316192222	-1.36680951121019
AL3G53320	AT2G20360	816555	OG0017833	.	protein_coding	NAD(P)-binding Rossmann-fold superfamily protein	.	computational_NAD(P)-binding Rossmann-fold superfamily protein%3B FUNCTIONS IN: coenzyme binding%2C binding%2C catalytic activity%3B INVOLVED IN: response to salt stress%3B LOCATED IN: mitochondrion%2C respiratory chain complex I%2C membrane%3B EXPRESSED IN: 27 plant structures%3B EXPRESSED DURING: 16 growth stages%3B CONTAINS InterPro DOMAIN/s: NAD-dependent epimerase/dehydratase (InterPro:IPR00…	.	NAD(P)-binding Rossmann-fold superfamily protein%3B FUNCTIONS IN: coenzyme binding%2C binding%2C catalytic activity%3B INVOLVED IN: response to salt stress%3B LOCATED IN: mitochondrion%2C respiratory chain complex I%2C membrane%3B EXPRESSED IN: 27 plant structures%3B EXPRESSED DURING: 16 growth stages%3B CONTAINS InterPro DOMAIN/s: NAD-dependent epimerase/dehydratase (InterPro:IPR001509)%2C NAD(P…	scaffold_3	23827905	23831287	3383	+	scaffold_3	23830546	23831495	950	*	0.518372927	-0.266284062	268.3418767	0.646944444	5.433675655	0.006606042	24.9975	0.056944444	0.643611111	0.021	0.283660131	0.4725	0.415555556	-2.932089775	-0.08231076	-3.419214728	-1.218446706	54	MODIFIER	NO	NO	NO	NO	B	B	-2.92443742251693	-0.0857316533158947	-0.0894800694061802	-1.51924179870574
AL3G53320	AT2G20360	816555	OG0017833	.	protein_coding	NAD(P)-binding Rossmann-fold superfamily protein	.	computational_NAD(P)-binding Rossmann-fold superfamily protein%3B FUNCTIONS IN: coenzyme binding%2C binding%2C catalytic activity%3B INVOLVED IN: response to salt stress%3B LOCATED IN: mitochondrion%2C respiratory chain complex I%2C membrane%3B EXPRESSED IN: 27 plant structures%3B EXPRESSED DURING: 16 growth stages%3B CONTAINS InterPro DOMAIN/s: NAD-dependent epimerase/dehydratase (InterPro:IPR00…	.	NAD(P)-binding Rossmann-fold superfamily protein%3B FUNCTIONS IN: coenzyme binding%2C binding%2C catalytic activity%3B INVOLVED IN: response to salt stress%3B LOCATED IN: mitochondrion%2C respiratory chain complex I%2C membrane%3B EXPRESSED IN: 27 plant structures%3B EXPRESSED DURING: 16 growth stages%3B CONTAINS InterPro DOMAIN/s: NAD-dependent epimerase/dehydratase (InterPro:IPR001509)%2C NAD(P…	scaffold_3	23827905	23831287	3383	+	scaffold_3	23829663	23830495	833	*	0.555309	-0.214817221	287.2483133	0.711111111	5.854914548	0.00381849	16.0212	-0.221111111	0.696666667	0.08	0.28627451	0.31	0.531111111	-2.315062187	-0.051896555	-1.774499293	-2.151638331	22	MODIFIER	MODERATE	NO	NO	NO	B	B	-2.24628310945285	-0.0128717006967677	-0.110129316192222	-2.94702422491416
AL3G53320	AT2G20360	816555	OG0017833	.	protein_coding	NAD(P)-binding Rossmann-fold superfamily protein	.	computational_NAD(P)-binding Rossmann-fold superfamily protein%3B FUNCTIONS IN: coenzyme binding%2C binding%2C catalytic activity%3B INVOLVED IN: response to salt stress%3B LOCATED IN: mitochondrion%2C respiratory chain complex I%2C membrane%3B EXPRESSED IN: 27 plant structures%3B EXPRESSED DURING: 16 growth stages%3B CONTAINS InterPro DOMAIN/s: NAD-dependent epimerase/dehydratase (InterPro:IPR00…	.	NAD(P)-binding Rossmann-fold superfamily protein%3B FUNCTIONS IN: coenzyme binding%2C binding%2C catalytic activity%3B INVOLVED IN: response to salt stress%3B LOCATED IN: mitochondrion%2C respiratory chain complex I%2C membrane%3B EXPRESSED IN: 27 plant structures%3B EXPRESSED DURING: 16 growth stages%3B CONTAINS InterPro DOMAIN/s: NAD-dependent epimerase/dehydratase (InterPro:IPR001509)%2C NAD(P…	scaffold_3	23827905	23831287	3383	+	scaffold_3	23830546	23831495	950	*	0.518372927	-0.266284062	268.3418767	0.646944444	5.433675655	0.006606042	24.9975	0.056944444	0.643611111	0.021	0.283660131	0.4725	0.415555556	-2.932089775	-0.08231076	-3.419214728	-1.218446706	92	MODIFIER	NO	NO	NO	NO	B	B	-2.92443742251693	-0.0857316533158947	-0.0894800694061802	-1.51924179870574
AL3G53320	AT2G20360	816555	OG0017833	.	protein_coding	NAD(P)-binding Rossmann-fold superfamily protein	.	computational_NAD(P)-binding Rossmann-fold superfamily protein%3B FUNCTIONS IN: coenzyme binding%2C binding%2C catalytic activity%3B INVOLVED IN: response to salt stress%3B LOCATED IN: mitochondrion%2C respiratory chain complex I%2C membrane%3B EXPRESSED IN: 27 plant structures%3B EXPRESSED DURING: 16 growth stages%3B CONTAINS InterPro DOMAIN/s: NAD-dependent epimerase/dehydratase (InterPro:IPR00…	.	NAD(P)-binding Rossmann-fold superfamily protein%3B FUNCTIONS IN: coenzyme binding%2C binding%2C catalytic activity%3B INVOLVED IN: response to salt stress%3B LOCATED IN: mitochondrion%2C respiratory chain complex I%2C membrane%3B EXPRESSED IN: 27 plant structures%3B EXPRESSED DURING: 16 growth stages%3B CONTAINS InterPro DOMAIN/s: NAD-dependent epimerase/dehydratase (InterPro:IPR001509)%2C NAD(P…	scaffold_3	23827905	23831287	3383	+	scaffold_3	23828706	23829658	953	*	0.519096571	-0.253215907	261.9603441	0.666944444	5.432017128	0.00381849	38.1922	-0.046388889	0.664722222	0.037	0.334640523	0.4025	0.448888889	-2.76476026	0.510766226	-2.777374558	-1.096194528	63	MODIFIER	NO	NO	NO	NO	B	B	-2.24628310945285	0.38944195072188	-0.110129316192222	-1.36680951121019
AL3G53320	AT2G20360	816555	OG0017833	.	protein_coding	NAD(P)-binding Rossmann-fold superfamily protein	.	computational_NAD(P)-binding Rossmann-fold superfamily protein%3B FUNCTIONS IN: coenzyme binding%2C binding%2C catalytic activity%3B INVOLVED IN: response to salt stress%3B LOCATED IN: mitochondrion%2C respiratory chain complex I%2C membrane%3B EXPRESSED IN: 27 plant structures%3B EXPRESSED DURING: 16 growth stages%3B CONTAINS InterPro DOMAIN/s: NAD-dependent epimerase/dehydratase (InterPro:IPR00…	.	NAD(P)-binding Rossmann-fold superfamily protein%3B FUNCTIONS IN: coenzyme binding%2C binding%2C catalytic activity%3B INVOLVED IN: response to salt stress%3B LOCATED IN: mitochondrion%2C respiratory chain complex I%2C membrane%3B EXPRESSED IN: 27 plant structures%3B EXPRESSED DURING: 16 growth stages%3B CONTAINS InterPro DOMAIN/s: NAD-dependent epimerase/dehydratase (InterPro:IPR001509)%2C NAD(P…	scaffold_3	23827905	23831287	3383	+	scaffold_3	23829663	23830495	833	*	0.555309	-0.214817221	287.2483133	0.711111111	5.854914548	0.00381849	16.0212	-0.221111111	0.696666667	0.08	0.28627451	0.31	0.531111111	-2.315062187	-0.051896555	-1.774499293	-2.151638331	35	MODIFIER	MODERATE	NO	NO	NO	B	B	-2.24628310945285	-0.0128717006967677	-0.110129316192222	-2.94702422491416
AL3G53320	AT2G20360	816555	OG0017833	.	protein_coding	NAD(P)-binding Rossmann-fold superfamily protein	.	computational_NAD(P)-binding Rossmann-fold superfamily protein%3B FUNCTIONS IN: coenzyme binding%2C binding%2C catalytic activity%3B INVOLVED IN: response to salt stress%3B LOCATED IN: mitochondrion%2C respiratory chain complex I%2C membrane%3B EXPRESSED IN: 27 plant structures%3B EXPRESSED DURING: 16 growth stages%3B CONTAINS InterPro DOMAIN/s: NAD-dependent epimerase/dehydratase (InterPro:IPR00…	.	NAD(P)-binding Rossmann-fold superfamily protein%3B FUNCTIONS IN: coenzyme binding%2C binding%2C catalytic activity%3B INVOLVED IN: response to salt stress%3B LOCATED IN: mitochondrion%2C respiratory chain complex I%2C membrane%3B EXPRESSED IN: 27 plant structures%3B EXPRESSED DURING: 16 growth stages%3B CONTAINS InterPro DOMAIN/s: NAD-dependent epimerase/dehydratase (InterPro:IPR001509)%2C NAD(P…	scaffold_3	23827905	23831287	3383	+	scaffold_3	23830546	23831495	950	*	0.518372927	-0.266284062	268.3418767	0.646944444	5.433675655	0.006606042	24.9975	0.056944444	0.643611111	0.021	0.283660131	0.4725	0.415555556	-2.932089775	-0.08231076	-3.419214728	-1.218446706	66	MODIFIER	NO	NO	NO	NO	B	B	-2.92443742251693	-0.0857316533158947	-0.0894800694061802	-1.51924179870574
AL3G54150	AT2G20880	816622	OG0017790	ERF53	protein_coding	Integrase-type DNA-binding superfamily protein	ERF domain 53	computational_Integrase-type DNA-binding superfamily protein%3B FUNCTIONS IN: DNA binding%2C sequence-specific DNA binding transcription factor activity%3B INVOLVED IN: regulation of transcription%2C DNA-dependent%3B LOCATED IN: nucleus%2C cytoplasm%3B EXPRESSED IN: stamen%3B EXPRESSED DURING: 4 anthesis%2C petal differentiation and expansion stage%3B CONTAINS InterPro DOMAIN/s: DNA-binding%2C in…	Encodes ERF53%2C a drought-induced transcription factor. Belongs to the AP2/ERF superfamily%2C and has a highly conserved AP2 domain. Regulates drought-responsive gene expressions by binding to the GCC box and/or dehydration-responsive element (DRE) in the promoter of downstream genes. Overexpression of AtERF53 driven by the CaMV35S promoter resulted in an unstable drought-tolerant phenotype in T…	Integrase-type DNA-binding superfamily protein%3B FUNCTIONS IN: DNA binding%2C sequence-specific DNA binding transcription factor activity%3B INVOLVED IN: regulation of transcription%2C DNA-dependent%3B LOCATED IN: nucleus%2C cytoplasm%3B EXPRESSED IN: stamen%3B EXPRESSED DURING: 4 anthesis%2C petal differentiation and expansion stage%3B CONTAINS InterPro DOMAIN/s: DNA-binding%2C integrase-type (…	scaffold_3	24136602	24137933	1332	+	scaffold_3	24137788	24140987	3200	*	0.578730881	-0.14491687	285.3792709	0.6925	6.253927749	0.003339917	12.1662	-0.048611111	0.680277778	0.148333333	0.125228758	0.4025	0.451111111	-1.600425715	-1.925411547	-1.989232585	-2.74659893	20	MODIFIER	NO	NO	NO	NO	C	B	-0.875390519602889	-1.71082537912507	-1.07376083287416	-2.20518709243576
AL3G54150	AT2G20880	816622	OG0017790	ERF53	protein_coding	Integrase-type DNA-binding superfamily protein	ERF domain 53	computational_Integrase-type DNA-binding superfamily protein%3B FUNCTIONS IN: DNA binding%2C sequence-specific DNA binding transcription factor activity%3B INVOLVED IN: regulation of transcription%2C DNA-dependent%3B LOCATED IN: nucleus%2C cytoplasm%3B EXPRESSED IN: stamen%3B EXPRESSED DURING: 4 anthesis%2C petal differentiation and expansion stage%3B CONTAINS InterPro DOMAIN/s: DNA-binding%2C in…	Encodes ERF53%2C a drought-induced transcription factor. Belongs to the AP2/ERF superfamily%2C and has a highly conserved AP2 domain. Regulates drought-responsive gene expressions by binding to the GCC box and/or dehydration-responsive element (DRE) in the promoter of downstream genes. Overexpression of AtERF53 driven by the CaMV35S promoter resulted in an unstable drought-tolerant phenotype in T…	Integrase-type DNA-binding superfamily protein%3B FUNCTIONS IN: DNA binding%2C sequence-specific DNA binding transcription factor activity%3B INVOLVED IN: regulation of transcription%2C DNA-dependent%3B LOCATED IN: nucleus%2C cytoplasm%3B EXPRESSED IN: stamen%3B EXPRESSED DURING: 4 anthesis%2C petal differentiation and expansion stage%3B CONTAINS InterPro DOMAIN/s: DNA-binding%2C integrase-type (…	scaffold_3	24136602	24137933	1332	+	scaffold_3	24137788	24140987	3200	*	0.578730881	-0.14491687	285.3792709	0.6925	6.253927749	0.003339917	12.1662	-0.048611111	0.680277778	0.148333333	0.125228758	0.4025	0.451111111	-1.600425715	-1.925411547	-1.989232585	-2.74659893	31	MODIFIER	NO	NO	NO	NO	C	B	-0.875390519602889	-1.71082537912507	-1.07376083287416	-2.20518709243576
AL3G54150	AT2G20880	816622	OG0017790	ERF53	protein_coding	Integrase-type DNA-binding superfamily protein	ERF domain 53	computational_Integrase-type DNA-binding superfamily protein%3B FUNCTIONS IN: DNA binding%2C sequence-specific DNA binding transcription factor activity%3B INVOLVED IN: regulation of transcription%2C DNA-dependent%3B LOCATED IN: nucleus%2C cytoplasm%3B EXPRESSED IN: stamen%3B EXPRESSED DURING: 4 anthesis%2C petal differentiation and expansion stage%3B CONTAINS InterPro DOMAIN/s: DNA-binding%2C in…	Encodes ERF53%2C a drought-induced transcription factor. Belongs to the AP2/ERF superfamily%2C and has a highly conserved AP2 domain. Regulates drought-responsive gene expressions by binding to the GCC box and/or dehydration-responsive element (DRE) in the promoter of downstream genes. Overexpression of AtERF53 driven by the CaMV35S promoter resulted in an unstable drought-tolerant phenotype in T…	Integrase-type DNA-binding superfamily protein%3B FUNCTIONS IN: DNA binding%2C sequence-specific DNA binding transcription factor activity%3B INVOLVED IN: regulation of transcription%2C DNA-dependent%3B LOCATED IN: nucleus%2C cytoplasm%3B EXPRESSED IN: stamen%3B EXPRESSED DURING: 4 anthesis%2C petal differentiation and expansion stage%3B CONTAINS InterPro DOMAIN/s: DNA-binding%2C integrase-type (…	scaffold_3	24136602	24137933	1332	+	scaffold_3	24137788	24140987	3200	*	0.578730881	-0.14491687	285.3792709	0.6925	6.253927749	0.003339917	12.1662	-0.048611111	0.680277778	0.148333333	0.125228758	0.4025	0.451111111	-1.600425715	-1.925411547	-1.989232585	-2.74659893	115	MODIFIER		NO	NO	NO	C	B	-0.875390519602889	-1.71082537912507	-1.07376083287416	-2.20518709243576
AL3G54150	AT2G20880	816622	OG0017790	ERF53	protein_coding	Integrase-type DNA-binding superfamily protein	ERF domain 53	computational_Integrase-type DNA-binding superfamily protein%3B FUNCTIONS IN: DNA binding%2C sequence-specific DNA binding transcription factor activity%3B INVOLVED IN: regulation of transcription%2C DNA-dependent%3B LOCATED IN: nucleus%2C cytoplasm%3B EXPRESSED IN: stamen%3B EXPRESSED DURING: 4 anthesis%2C petal differentiation and expansion stage%3B CONTAINS InterPro DOMAIN/s: DNA-binding%2C in…	Encodes ERF53%2C a drought-induced transcription factor. Belongs to the AP2/ERF superfamily%2C and has a highly conserved AP2 domain. Regulates drought-responsive gene expressions by binding to the GCC box and/or dehydration-responsive element (DRE) in the promoter of downstream genes. Overexpression of AtERF53 driven by the CaMV35S promoter resulted in an unstable drought-tolerant phenotype in T…	Integrase-type DNA-binding superfamily protein%3B FUNCTIONS IN: DNA binding%2C sequence-specific DNA binding transcription factor activity%3B INVOLVED IN: regulation of transcription%2C DNA-dependent%3B LOCATED IN: nucleus%2C cytoplasm%3B EXPRESSED IN: stamen%3B EXPRESSED DURING: 4 anthesis%2C petal differentiation and expansion stage%3B CONTAINS InterPro DOMAIN/s: DNA-binding%2C integrase-type (…	scaffold_3	24136602	24137933	1332	+	scaffold_3	24133603	24137772	4170	*	0.467004883	-0.09879996	247.6455439	0.608333333	5.050471582	0.003339917	19.7474	0.165833333	0.566388889	0.179666667	0.174379085	0.5325	0.366666667	-1.272738747	-1.353624504	-2.74905808	-1.666704692	80	MODIFIER	MODERATE	NO	NO	NO	C	B	-1.57906676918013	-1.04875015749911	-3.14212705260936	0.0406486099988149
AL3G54150	AT2G20880	816622	OG0017790	ERF53	protein_coding	Integrase-type DNA-binding superfamily protein	ERF domain 53	computational_Integrase-type DNA-binding superfamily protein%3B FUNCTIONS IN: DNA binding%2C sequence-specific DNA binding transcription factor activity%3B INVOLVED IN: regulation of transcription%2C DNA-dependent%3B LOCATED IN: nucleus%2C cytoplasm%3B EXPRESSED IN: stamen%3B EXPRESSED DURING: 4 anthesis%2C petal differentiation and expansion stage%3B CONTAINS InterPro DOMAIN/s: DNA-binding%2C in…	Encodes ERF53%2C a drought-induced transcription factor. Belongs to the AP2/ERF superfamily%2C and has a highly conserved AP2 domain. Regulates drought-responsive gene expressions by binding to the GCC box and/or dehydration-responsive element (DRE) in the promoter of downstream genes. Overexpression of AtERF53 driven by the CaMV35S promoter resulted in an unstable drought-tolerant phenotype in T…	Integrase-type DNA-binding superfamily protein%3B FUNCTIONS IN: DNA binding%2C sequence-specific DNA binding transcription factor activity%3B INVOLVED IN: regulation of transcription%2C DNA-dependent%3B LOCATED IN: nucleus%2C cytoplasm%3B EXPRESSED IN: stamen%3B EXPRESSED DURING: 4 anthesis%2C petal differentiation and expansion stage%3B CONTAINS InterPro DOMAIN/s: DNA-binding%2C integrase-type (…	scaffold_3	24136602	24137933	1332	+	scaffold_3	24133603	24137772	4170	*	0.467004883	-0.09879996	247.6455439	0.608333333	5.050471582	0.003339917	19.7474	0.165833333	0.566388889	0.179666667	0.174379085	0.5325	0.366666667	-1.272738747	-1.353624504	-2.74905808	-1.666704692	86	MODIFIER	MODERATE	NO	NO	NO	C	B	-1.57906676918013	-1.04875015749911	-3.14212705260936	0.0406486099988149
AL3G54150	AT2G20880	816622	OG0017790	ERF53	protein_coding	Integrase-type DNA-binding superfamily protein	ERF domain 53	computational_Integrase-type DNA-binding superfamily protein%3B FUNCTIONS IN: DNA binding%2C sequence-specific DNA binding transcription factor activity%3B INVOLVED IN: regulation of transcription%2C DNA-dependent%3B LOCATED IN: nucleus%2C cytoplasm%3B EXPRESSED IN: stamen%3B EXPRESSED DURING: 4 anthesis%2C petal differentiation and expansion stage%3B CONTAINS InterPro DOMAIN/s: DNA-binding%2C in…	Encodes ERF53%2C a drought-induced transcription factor. Belongs to the AP2/ERF superfamily%2C and has a highly conserved AP2 domain. Regulates drought-responsive gene expressions by binding to the GCC box and/or dehydration-responsive element (DRE) in the promoter of downstream genes. Overexpression of AtERF53 driven by the CaMV35S promoter resulted in an unstable drought-tolerant phenotype in T…	Integrase-type DNA-binding superfamily protein%3B FUNCTIONS IN: DNA binding%2C sequence-specific DNA binding transcription factor activity%3B INVOLVED IN: regulation of transcription%2C DNA-dependent%3B LOCATED IN: nucleus%2C cytoplasm%3B EXPRESSED IN: stamen%3B EXPRESSED DURING: 4 anthesis%2C petal differentiation and expansion stage%3B CONTAINS InterPro DOMAIN/s: DNA-binding%2C integrase-type (…	scaffold_3	24136602	24137933	1332	+	scaffold_3	24137788	24140987	3200	*	0.578730881	-0.14491687	285.3792709	0.6925	6.253927749	0.003339917	12.1662	-0.048611111	0.680277778	0.148333333	0.125228758	0.4025	0.451111111	-1.600425715	-1.925411547	-1.989232585	-2.74659893	33	MODIFIER	NO	NO	NO	NO	C	B	-0.875390519602889	-1.71082537912507	-1.07376083287416	-2.20518709243576
AL3G54150	AT2G20880	816622	OG0017790	ERF53	protein_coding	Integrase-type DNA-binding superfamily protein	ERF domain 53	computational_Integrase-type DNA-binding superfamily protein%3B FUNCTIONS IN: DNA binding%2C sequence-specific DNA binding transcription factor activity%3B INVOLVED IN: regulation of transcription%2C DNA-dependent%3B LOCATED IN: nucleus%2C cytoplasm%3B EXPRESSED IN: stamen%3B EXPRESSED DURING: 4 anthesis%2C petal differentiation and expansion stage%3B CONTAINS InterPro DOMAIN/s: DNA-binding%2C in…	Encodes ERF53%2C a drought-induced transcription factor. Belongs to the AP2/ERF superfamily%2C and has a highly conserved AP2 domain. Regulates drought-responsive gene expressions by binding to the GCC box and/or dehydration-responsive element (DRE) in the promoter of downstream genes. Overexpression of AtERF53 driven by the CaMV35S promoter resulted in an unstable drought-tolerant phenotype in T…	Integrase-type DNA-binding superfamily protein%3B FUNCTIONS IN: DNA binding%2C sequence-specific DNA binding transcription factor activity%3B INVOLVED IN: regulation of transcription%2C DNA-dependent%3B LOCATED IN: nucleus%2C cytoplasm%3B EXPRESSED IN: stamen%3B EXPRESSED DURING: 4 anthesis%2C petal differentiation and expansion stage%3B CONTAINS InterPro DOMAIN/s: DNA-binding%2C integrase-type (…	scaffold_3	24136602	24137933	1332	+	scaffold_3	24137788	24140987	3200	*	0.578730881	-0.14491687	285.3792709	0.6925	6.253927749	0.003339917	12.1662	-0.048611111	0.680277778	0.148333333	0.125228758	0.4025	0.451111111	-1.600425715	-1.925411547	-1.989232585	-2.74659893	21	MODIFIER	NO	NO	NO	NO	C	B	-0.875390519602889	-1.71082537912507	-1.07376083287416	-2.20518709243576
AL3G54160	AT2G20890	816623	OG0017789	PSB29	protein_coding	photosystem II reaction center PSB29 protein	photosystem II reaction center PSB29 protein	computational_photosystem II reaction center PSB29 protein (PSB29)%3B FUNCTIONS IN: molecular_function unknown%3B INVOLVED IN: in 6 processes%3B LOCATED IN: in 9 components%3B EXPRESSED IN: 23 plant structures%3B EXPRESSED DURING: 14 growth stages%3B CONTAINS InterPro DOMAIN/s: Photosystem II biogenesis protein Psp29 (InterPro:IPR017499)%3B Has 330 Blast hits to 330 proteins in 95 species: Archae…	Chloroplast-localized Thylakoid formation1 gene product involved in vesicle-mediated formation of thylakoid membranes. Thf1 antisense lines contain abnormal chloroplasts early in leaf development (chloroplasts have loosely stacked thylakoid membranes). Expression was induced in the light and decreased under dark conditions. G-alpha interaction partner that functions downstream of the plasma membr…	photosystem II reaction center PSB29 protein (PSB29)%3B FUNCTIONS IN: molecular_function unknown%3B INVOLVED IN: in 6 processes%3B LOCATED IN: in 9 components%3B EXPRESSED IN: 23 plant structures%3B EXPRESSED DURING: 14 growth stages%3B CONTAINS InterPro DOMAIN/s: Photosystem II biogenesis protein Psp29 (InterPro:IPR017499)%3B Has 330 Blast hits to 330 proteins in 95 species: Archae - 0%3B Bacter…	scaffold_3	24138222	24139933	1712	+	scaffold_3	24133603	24137772	4170	*	0.467004883	-0.09879996	247.6455439	0.608333333	5.050471582	0.003339917	19.7474	0.165833333	0.566388889	0.179666667	0.174379085	0.5325	0.366666667	-1.272738747	-1.353624504	-2.74905808	-1.666704692	86	MODIFIER	NO	NO	NO	NO	B	B	-1.57906676918013	-1.04875015749911	-3.14212705260936	0.0406486099988149
AL3G54160	AT2G20890	816623	OG0017789	PSB29	protein_coding	photosystem II reaction center PSB29 protein	photosystem II reaction center PSB29 protein	computational_photosystem II reaction center PSB29 protein (PSB29)%3B FUNCTIONS IN: molecular_function unknown%3B INVOLVED IN: in 6 processes%3B LOCATED IN: in 9 components%3B EXPRESSED IN: 23 plant structures%3B EXPRESSED DURING: 14 growth stages%3B CONTAINS InterPro DOMAIN/s: Photosystem II biogenesis protein Psp29 (InterPro:IPR017499)%3B Has 330 Blast hits to 330 proteins in 95 species: Archae…	Chloroplast-localized Thylakoid formation1 gene product involved in vesicle-mediated formation of thylakoid membranes. Thf1 antisense lines contain abnormal chloroplasts early in leaf development (chloroplasts have loosely stacked thylakoid membranes). Expression was induced in the light and decreased under dark conditions. G-alpha interaction partner that functions downstream of the plasma membr…	photosystem II reaction center PSB29 protein (PSB29)%3B FUNCTIONS IN: molecular_function unknown%3B INVOLVED IN: in 6 processes%3B LOCATED IN: in 9 components%3B EXPRESSED IN: 23 plant structures%3B EXPRESSED DURING: 14 growth stages%3B CONTAINS InterPro DOMAIN/s: Photosystem II biogenesis protein Psp29 (InterPro:IPR017499)%3B Has 330 Blast hits to 330 proteins in 95 species: Archae - 0%3B Bacter…	scaffold_3	24138222	24139933	1712	+	scaffold_3	24137788	24140987	3200	*	0.578730881	-0.14491687	285.3792709	0.6925	6.253927749	0.003339917	12.1662	-0.048611111	0.680277778	0.148333333	0.125228758	0.4025	0.451111111	-1.600425715	-1.925411547	-1.989232585	-2.74659893	115	MODIFIER	MODERATE	NO	NO	NO	B	B	-0.875390519602889	-1.71082537912507	-1.07376083287416	-2.20518709243576
AL3G54160	AT2G20890	816623	OG0017789	PSB29	protein_coding	photosystem II reaction center PSB29 protein	photosystem II reaction center PSB29 protein	computational_photosystem II reaction center PSB29 protein (PSB29)%3B FUNCTIONS IN: molecular_function unknown%3B INVOLVED IN: in 6 processes%3B LOCATED IN: in 9 components%3B EXPRESSED IN: 23 plant structures%3B EXPRESSED DURING: 14 growth stages%3B CONTAINS InterPro DOMAIN/s: Photosystem II biogenesis protein Psp29 (InterPro:IPR017499)%3B Has 330 Blast hits to 330 proteins in 95 species: Archae…	Chloroplast-localized Thylakoid formation1 gene product involved in vesicle-mediated formation of thylakoid membranes. Thf1 antisense lines contain abnormal chloroplasts early in leaf development (chloroplasts have loosely stacked thylakoid membranes). Expression was induced in the light and decreased under dark conditions. G-alpha interaction partner that functions downstream of the plasma membr…	photosystem II reaction center PSB29 protein (PSB29)%3B FUNCTIONS IN: molecular_function unknown%3B INVOLVED IN: in 6 processes%3B LOCATED IN: in 9 components%3B EXPRESSED IN: 23 plant structures%3B EXPRESSED DURING: 14 growth stages%3B CONTAINS InterPro DOMAIN/s: Photosystem II biogenesis protein Psp29 (InterPro:IPR017499)%3B Has 330 Blast hits to 330 proteins in 95 species: Archae - 0%3B Bacter…	scaffold_3	24138222	24139933	1712	+	scaffold_3	24133603	24137772	4170	*	0.467004883	-0.09879996	247.6455439	0.608333333	5.050471582	0.003339917	19.7474	0.165833333	0.566388889	0.179666667	0.174379085	0.5325	0.366666667	-1.272738747	-1.353624504	-2.74905808	-1.666704692	80	MODIFIER	NO	NO	NO	NO	B	B	-1.57906676918013	-1.04875015749911	-3.14212705260936	0.0406486099988149
AL3G54160	AT2G20890	816623	OG0017789	PSB29	protein_coding	photosystem II reaction center PSB29 protein	photosystem II reaction center PSB29 protein	computational_photosystem II reaction center PSB29 protein (PSB29)%3B FUNCTIONS IN: molecular_function unknown%3B INVOLVED IN: in 6 processes%3B LOCATED IN: in 9 components%3B EXPRESSED IN: 23 plant structures%3B EXPRESSED DURING: 14 growth stages%3B CONTAINS InterPro DOMAIN/s: Photosystem II biogenesis protein Psp29 (InterPro:IPR017499)%3B Has 330 Blast hits to 330 proteins in 95 species: Archae…	Chloroplast-localized Thylakoid formation1 gene product involved in vesicle-mediated formation of thylakoid membranes. Thf1 antisense lines contain abnormal chloroplasts early in leaf development (chloroplasts have loosely stacked thylakoid membranes). Expression was induced in the light and decreased under dark conditions. G-alpha interaction partner that functions downstream of the plasma membr…	photosystem II reaction center PSB29 protein (PSB29)%3B FUNCTIONS IN: molecular_function unknown%3B INVOLVED IN: in 6 processes%3B LOCATED IN: in 9 components%3B EXPRESSED IN: 23 plant structures%3B EXPRESSED DURING: 14 growth stages%3B CONTAINS InterPro DOMAIN/s: Photosystem II biogenesis protein Psp29 (InterPro:IPR017499)%3B Has 330 Blast hits to 330 proteins in 95 species: Archae - 0%3B Bacter…	scaffold_3	24138222	24139933	1712	+	scaffold_3	24137788	24140987	3200	*	0.578730881	-0.14491687	285.3792709	0.6925	6.253927749	0.003339917	12.1662	-0.048611111	0.680277778	0.148333333	0.125228758	0.4025	0.451111111	-1.600425715	-1.925411547	-1.989232585	-2.74659893	31	MODIFIER	MODERATE	NO	NO	NO	B	B	-0.875390519602889	-1.71082537912507	-1.07376083287416	-2.20518709243576
AL3G54160	AT2G20890	816623	OG0017789	PSB29	protein_coding	photosystem II reaction center PSB29 protein	photosystem II reaction center PSB29 protein	computational_photosystem II reaction center PSB29 protein (PSB29)%3B FUNCTIONS IN: molecular_function unknown%3B INVOLVED IN: in 6 processes%3B LOCATED IN: in 9 components%3B EXPRESSED IN: 23 plant structures%3B EXPRESSED DURING: 14 growth stages%3B CONTAINS InterPro DOMAIN/s: Photosystem II biogenesis protein Psp29 (InterPro:IPR017499)%3B Has 330 Blast hits to 330 proteins in 95 species: Archae…	Chloroplast-localized Thylakoid formation1 gene product involved in vesicle-mediated formation of thylakoid membranes. Thf1 antisense lines contain abnormal chloroplasts early in leaf development (chloroplasts have loosely stacked thylakoid membranes). Expression was induced in the light and decreased under dark conditions. G-alpha interaction partner that functions downstream of the plasma membr…	photosystem II reaction center PSB29 protein (PSB29)%3B FUNCTIONS IN: molecular_function unknown%3B INVOLVED IN: in 6 processes%3B LOCATED IN: in 9 components%3B EXPRESSED IN: 23 plant structures%3B EXPRESSED DURING: 14 growth stages%3B CONTAINS InterPro DOMAIN/s: Photosystem II biogenesis protein Psp29 (InterPro:IPR017499)%3B Has 330 Blast hits to 330 proteins in 95 species: Archae - 0%3B Bacter…	scaffold_3	24138222	24139933	1712	+	scaffold_3	24137788	24140987	3200	*	0.578730881	-0.14491687	285.3792709	0.6925	6.253927749	0.003339917	12.1662	-0.048611111	0.680277778	0.148333333	0.125228758	0.4025	0.451111111	-1.600425715	-1.925411547	-1.989232585	-2.74659893	21	MODIFIER	MODERATE	NO	NO	NO	B	B	-0.875390519602889	-1.71082537912507	-1.07376083287416	-2.20518709243576
AL3G54160	AT2G20890	816623	OG0017789	PSB29	protein_coding	photosystem II reaction center PSB29 protein	photosystem II reaction center PSB29 protein	computational_photosystem II reaction center PSB29 protein (PSB29)%3B FUNCTIONS IN: molecular_function unknown%3B INVOLVED IN: in 6 processes%3B LOCATED IN: in 9 components%3B EXPRESSED IN: 23 plant structures%3B EXPRESSED DURING: 14 growth stages%3B CONTAINS InterPro DOMAIN/s: Photosystem II biogenesis protein Psp29 (InterPro:IPR017499)%3B Has 330 Blast hits to 330 proteins in 95 species: Archae…	Chloroplast-localized Thylakoid formation1 gene product involved in vesicle-mediated formation of thylakoid membranes. Thf1 antisense lines contain abnormal chloroplasts early in leaf development (chloroplasts have loosely stacked thylakoid membranes). Expression was induced in the light and decreased under dark conditions. G-alpha interaction partner that functions downstream of the plasma membr…	photosystem II reaction center PSB29 protein (PSB29)%3B FUNCTIONS IN: molecular_function unknown%3B INVOLVED IN: in 6 processes%3B LOCATED IN: in 9 components%3B EXPRESSED IN: 23 plant structures%3B EXPRESSED DURING: 14 growth stages%3B CONTAINS InterPro DOMAIN/s: Photosystem II biogenesis protein Psp29 (InterPro:IPR017499)%3B Has 330 Blast hits to 330 proteins in 95 species: Archae - 0%3B Bacter…	scaffold_3	24138222	24139933	1712	+	scaffold_3	24137788	24140987	3200	*	0.578730881	-0.14491687	285.3792709	0.6925	6.253927749	0.003339917	12.1662	-0.048611111	0.680277778	0.148333333	0.125228758	0.4025	0.451111111	-1.600425715	-1.925411547	-1.989232585	-2.74659893	33	MODIFIER	MODERATE	NO	NO	NO	B	B	-0.875390519602889	-1.71082537912507	-1.07376083287416	-2.20518709243576
AL3G54160	AT2G20890	816623	OG0017789	PSB29	protein_coding	photosystem II reaction center PSB29 protein	photosystem II reaction center PSB29 protein	computational_photosystem II reaction center PSB29 protein (PSB29)%3B FUNCTIONS IN: molecular_function unknown%3B INVOLVED IN: in 6 processes%3B LOCATED IN: in 9 components%3B EXPRESSED IN: 23 plant structures%3B EXPRESSED DURING: 14 growth stages%3B CONTAINS InterPro DOMAIN/s: Photosystem II biogenesis protein Psp29 (InterPro:IPR017499)%3B Has 330 Blast hits to 330 proteins in 95 species: Archae…	Chloroplast-localized Thylakoid formation1 gene product involved in vesicle-mediated formation of thylakoid membranes. Thf1 antisense lines contain abnormal chloroplasts early in leaf development (chloroplasts have loosely stacked thylakoid membranes). Expression was induced in the light and decreased under dark conditions. G-alpha interaction partner that functions downstream of the plasma membr…	photosystem II reaction center PSB29 protein (PSB29)%3B FUNCTIONS IN: molecular_function unknown%3B INVOLVED IN: in 6 processes%3B LOCATED IN: in 9 components%3B EXPRESSED IN: 23 plant structures%3B EXPRESSED DURING: 14 growth stages%3B CONTAINS InterPro DOMAIN/s: Photosystem II biogenesis protein Psp29 (InterPro:IPR017499)%3B Has 330 Blast hits to 330 proteins in 95 species: Archae - 0%3B Bacter…	scaffold_3	24138222	24139933	1712	+	scaffold_3	24137788	24140987	3200	*	0.578730881	-0.14491687	285.3792709	0.6925	6.253927749	0.003339917	12.1662	-0.048611111	0.680277778	0.148333333	0.125228758	0.4025	0.451111111	-1.600425715	-1.925411547	-1.989232585	-2.74659893	20	MODIFIER	MODERATE	NO	NO	NO	B	B	-0.875390519602889	-1.71082537912507	-1.07376083287416	-2.20518709243576
AL4G11980	AT2G22475	816780	OG0015892	GEM	protein_coding	GRAM domain family protein	GL2-EXPRESSION MODULATOR	computational_GL2-EXPRESSION MODULATOR (GEM)%3B CONTAINS InterPro DOMAIN/s: GRAM (InterPro:IPR004182)%3B BEST Arabidopsis thaliana protein match is: GRAM domain family protein (TAIR:AT4G40100.1)%3B Has 360 Blast hits to 359 proteins in 24 species: Archae - 0%3B Bacteria - 0%3B Metazoa - 1%3B Fungi - 0%3B Plants - 359%3B Viruses - 0%3B Other Eukaryotes - 0 (source: NCBI BLink).	Encodes GL2-expression modulator (GEM). Involved in the spatial control of cell division%2C patterning and differentiation of Arabidopsis root epidermal cells. GEM interacts with CDT1%2C a DNA replication protein and TTG1 (TRANSPARENT TESTA GLABRA1)%2C a WD40-repeat protein involved in GL2-dependent cell fate decision. GEM seems to participate in the maintenance of a repressor histone H3 epigenet…	GL2-EXPRESSION MODULATOR (GEM)%3B CONTAINS InterPro DOMAIN/s: GRAM (InterPro:IPR004182)%3B BEST Arabidopsis thaliana protein match is: GRAM domain family protein (TAIR:AT4G40100.1)%3B Has 360 Blast hits to 359 proteins in 24 species: Archae - 0%3B Bacteria - 0%3B Metazoa - 1%3B Fungi - 0%3B Plants - 359%3B Viruses - 0%3B Other Eukaryotes - 0 (source: NCBI BLink).	scaffold_4	971428	974209	2782	+	scaffold_4	972570	973036	467	*	0.447495902	0.060013074	254.6678957	0.642222222	4.873290071	0.002061937	5.7115	0.466666667	0.607222222	0.345333333	0.121830065	0.6	0.133333333	0.459818945	-1.964950013	-2.085980552	-0.150777686	99	MODIFIER	NO	NO	NO	NO	B	A	0.0433991948710222	-1.17229529454893	-1.25272097168653	-0.858701886224989
AL4G11980	AT2G22475	816780	OG0015892	GEM	protein_coding	GRAM domain family protein	GL2-EXPRESSION MODULATOR	computational_GL2-EXPRESSION MODULATOR (GEM)%3B CONTAINS InterPro DOMAIN/s: GRAM (InterPro:IPR004182)%3B BEST Arabidopsis thaliana protein match is: GRAM domain family protein (TAIR:AT4G40100.1)%3B Has 360 Blast hits to 359 proteins in 24 species: Archae - 0%3B Bacteria - 0%3B Metazoa - 1%3B Fungi - 0%3B Plants - 359%3B Viruses - 0%3B Other Eukaryotes - 0 (source: NCBI BLink).	Encodes GL2-expression modulator (GEM). Involved in the spatial control of cell division%2C patterning and differentiation of Arabidopsis root epidermal cells. GEM interacts with CDT1%2C a DNA replication protein and TTG1 (TRANSPARENT TESTA GLABRA1)%2C a WD40-repeat protein involved in GL2-dependent cell fate decision. GEM seems to participate in the maintenance of a repressor histone H3 epigenet…	GL2-EXPRESSION MODULATOR (GEM)%3B CONTAINS InterPro DOMAIN/s: GRAM (InterPro:IPR004182)%3B BEST Arabidopsis thaliana protein match is: GRAM domain family protein (TAIR:AT4G40100.1)%3B Has 360 Blast hits to 359 proteins in 24 species: Archae - 0%3B Bacteria - 0%3B Metazoa - 1%3B Fungi - 0%3B Plants - 359%3B Viruses - 0%3B Other Eukaryotes - 0 (source: NCBI BLink).	scaffold_4	971428	974209	2782	+	scaffold_4	972570	973036	467	*	0.447495902	0.060013074	254.6678957	0.642222222	4.873290071	0.002061937	5.7115	0.466666667	0.607222222	0.345333333	0.121830065	0.6	0.133333333	0.459818945	-1.964950013	-2.085980552	-0.150777686	100	MODIFIER	NO	NO	NO	NO	B	A	0.0433991948710222	-1.17229529454893	-1.25272097168653	-0.858701886224989
AL4G11980	AT2G22475	816780	OG0015892	GEM	protein_coding	GRAM domain family protein	GL2-EXPRESSION MODULATOR	computational_GL2-EXPRESSION MODULATOR (GEM)%3B CONTAINS InterPro DOMAIN/s: GRAM (InterPro:IPR004182)%3B BEST Arabidopsis thaliana protein match is: GRAM domain family protein (TAIR:AT4G40100.1)%3B Has 360 Blast hits to 359 proteins in 24 species: Archae - 0%3B Bacteria - 0%3B Metazoa - 1%3B Fungi - 0%3B Plants - 359%3B Viruses - 0%3B Other Eukaryotes - 0 (source: NCBI BLink).	Encodes GL2-expression modulator (GEM). Involved in the spatial control of cell division%2C patterning and differentiation of Arabidopsis root epidermal cells. GEM interacts with CDT1%2C a DNA replication protein and TTG1 (TRANSPARENT TESTA GLABRA1)%2C a WD40-repeat protein involved in GL2-dependent cell fate decision. GEM seems to participate in the maintenance of a repressor histone H3 epigenet…	GL2-EXPRESSION MODULATOR (GEM)%3B CONTAINS InterPro DOMAIN/s: GRAM (InterPro:IPR004182)%3B BEST Arabidopsis thaliana protein match is: GRAM domain family protein (TAIR:AT4G40100.1)%3B Has 360 Blast hits to 359 proteins in 24 species: Archae - 0%3B Bacteria - 0%3B Metazoa - 1%3B Fungi - 0%3B Plants - 359%3B Viruses - 0%3B Other Eukaryotes - 0 (source: NCBI BLink).	scaffold_4	971428	974209	2782	+	scaffold_4	972570	973036	467	*	0.447495902	0.060013074	254.6678957	0.642222222	4.873290071	0.002061937	5.7115	0.466666667	0.607222222	0.345333333	0.121830065	0.6	0.133333333	0.459818945	-1.964950013	-2.085980552	-0.150777686	102	MODIFIER	NO	NO	NO	NO	B	A	0.0433991948710222	-1.17229529454893	-1.25272097168653	-0.858701886224989
AL4G11980	AT2G22475	816780	OG0015892	GEM	protein_coding	GRAM domain family protein	GL2-EXPRESSION MODULATOR	computational_GL2-EXPRESSION MODULATOR (GEM)%3B CONTAINS InterPro DOMAIN/s: GRAM (InterPro:IPR004182)%3B BEST Arabidopsis thaliana protein match is: GRAM domain family protein (TAIR:AT4G40100.1)%3B Has 360 Blast hits to 359 proteins in 24 species: Archae - 0%3B Bacteria - 0%3B Metazoa - 1%3B Fungi - 0%3B Plants - 359%3B Viruses - 0%3B Other Eukaryotes - 0 (source: NCBI BLink).	Encodes GL2-expression modulator (GEM). Involved in the spatial control of cell division%2C patterning and differentiation of Arabidopsis root epidermal cells. GEM interacts with CDT1%2C a DNA replication protein and TTG1 (TRANSPARENT TESTA GLABRA1)%2C a WD40-repeat protein involved in GL2-dependent cell fate decision. GEM seems to participate in the maintenance of a repressor histone H3 epigenet…	GL2-EXPRESSION MODULATOR (GEM)%3B CONTAINS InterPro DOMAIN/s: GRAM (InterPro:IPR004182)%3B BEST Arabidopsis thaliana protein match is: GRAM domain family protein (TAIR:AT4G40100.1)%3B Has 360 Blast hits to 359 proteins in 24 species: Archae - 0%3B Bacteria - 0%3B Metazoa - 1%3B Fungi - 0%3B Plants - 359%3B Viruses - 0%3B Other Eukaryotes - 0 (source: NCBI BLink).	scaffold_4	971428	974209	2782	+	scaffold_4	972570	973036	467	*	0.447495902	0.060013074	254.6678957	0.642222222	4.873290071	0.002061937	5.7115	0.466666667	0.607222222	0.345333333	0.121830065	0.6	0.133333333	0.459818945	-1.964950013	-2.085980552	-0.150777686	111	MODIFIER	NO	NO	NO	NO	B	A	0.0433991948710222	-1.17229529454893	-1.25272097168653	-0.858701886224989
AL4G14100	AT2G24050	816939	OG0008855	eIFiso4G2	protein_coding	MIF4G domain-containing protein / MA3 domain-containing protein	eukaryotic translation Initiation Factor isoform 4G2	computational_eukaryotic translation Initiation Factor isoform 4G2 (eIFiso4G2)%3B FUNCTIONS IN: RNA binding%2C binding%3B INVOLVED IN: translation%2C RNA metabolic process%3B EXPRESSED IN: 22 plant structures%3B EXPRESSED DURING: 13 growth stages%3B CONTAINS InterPro DOMAIN/s: Initiation factor eIF-4 gamma%2C MA3 (InterPro:IPR003891)%2C Armadillo-type fold (InterPro:IPR016024)%2C MIF4G-like%2C ty…	Encodes a putative eukaryotic translation initiation factor.	eukaryotic translation Initiation Factor isoform 4G2 (eIFiso4G2)%3B FUNCTIONS IN: RNA binding%2C binding%3B INVOLVED IN: translation%2C RNA metabolic process%3B EXPRESSED IN: 22 plant structures%3B EXPRESSED DURING: 13 growth stages%3B CONTAINS InterPro DOMAIN/s: Initiation factor eIF-4 gamma%2C MA3 (InterPro:IPR003891)%2C Armadillo-type fold (InterPro:IPR016024)%2C MIF4G-like%2C type 3 (InterPro…	scaffold_4	2315868	2319240	3373	-	scaffold_4	2318015	2318451	437	*	0.352105454	-0.12383786	285.2167536	0.626111111	3.677253667	0.019672601	18.867	-0.065555556	0.573333333	0.155333333	0.466928105	0.45	0.515555556	-1.527219051	2.049724969	-2.298354137	-0.615335962	128	MODIFIER	MODERATE	HIGH	0.9375	0.444444444444444	B	A	-2.31191094620098	2.13491298955396	-2.26453406420258	-0.767242513727643
AL4G14100	AT2G24050	816939	OG0008855	eIFiso4G2	protein_coding	MIF4G domain-containing protein / MA3 domain-containing protein	eukaryotic translation Initiation Factor isoform 4G2	computational_eukaryotic translation Initiation Factor isoform 4G2 (eIFiso4G2)%3B FUNCTIONS IN: RNA binding%2C binding%3B INVOLVED IN: translation%2C RNA metabolic process%3B EXPRESSED IN: 22 plant structures%3B EXPRESSED DURING: 13 growth stages%3B CONTAINS InterPro DOMAIN/s: Initiation factor eIF-4 gamma%2C MA3 (InterPro:IPR003891)%2C Armadillo-type fold (InterPro:IPR016024)%2C MIF4G-like%2C ty…	Encodes a putative eukaryotic translation initiation factor.	eukaryotic translation Initiation Factor isoform 4G2 (eIFiso4G2)%3B FUNCTIONS IN: RNA binding%2C binding%3B INVOLVED IN: translation%2C RNA metabolic process%3B EXPRESSED IN: 22 plant structures%3B EXPRESSED DURING: 13 growth stages%3B CONTAINS InterPro DOMAIN/s: Initiation factor eIF-4 gamma%2C MA3 (InterPro:IPR003891)%2C Armadillo-type fold (InterPro:IPR016024)%2C MIF4G-like%2C type 3 (InterPro…	scaffold_4	2315868	2319240	3373	-	scaffold_4	2318015	2318451	437	*	0.352105454	-0.12383786	285.2167536	0.626111111	3.677253667	0.019672601	18.867	-0.065555556	0.573333333	0.155333333	0.466928105	0.45	0.515555556	-1.527219051	2.049724969	-2.298354137	-0.615335962	119	MODIFIER	MODERATE	HIGH	0.9375	0.444444444444444	B	A	-2.31191094620098	2.13491298955396	-2.26453406420258	-0.767242513727643
AL4G25710	AT2G30780	817629	OG0003426	.	protein_coding	Tetratricopeptide repeat (TPR)-like superfamily protein	.	computational_Tetratricopeptide repeat (TPR)-like superfamily protein%3B CONTAINS InterPro DOMAIN/s: Pentatricopeptide repeat (InterPro:IPR002885)%3B BEST Arabidopsis thaliana protein match is: Pentatricopeptide repeat (PPR) superfamily protein (TAIR:AT2G48000.1)%3B Has 13236 Blast hits to 5853 proteins in 219 species: Archae - 0%3B Bacteria - 7%3B Metazoa - 110%3B Fungi - 117%3B Plants - 12711%3…	.	Tetratricopeptide repeat (TPR)-like superfamily protein%3B CONTAINS InterPro DOMAIN/s: Pentatricopeptide repeat (InterPro:IPR002885)%3B BEST Arabidopsis thaliana protein match is: Pentatricopeptide repeat (PPR) superfamily protein (TAIR:AT2G48000.1)%3B Has 13236 Blast hits to 5853 proteins in 219 species: Archae - 0%3B Bacteria - 7%3B Metazoa - 110%3B Fungi - 117%3B Plants - 12711%3B Viruses - 0%…	scaffold_4	14418789	14421201	2413	+	scaffold_4	14420444	14420829	386	*	0.280368243	0.16655663	323.6847665	0.605555556	3.030970061	0.050830911	12.203	0.506666667	0.511111111	0.44	0.273202614	0.66	0.153333333	1.449851912	-0.203967577	-1.868887553	0.86391539	9	MODIFIER	MODERATE	NO	NO	NO	C	B	1.47627363053867	-0.304311511173264	-2.13031396009331	0.797728971226764
AL4G32530	AT2G36370	818210	OG0005882	.	protein_coding	ubiquitin-protein ligase	.	computational_ubiquitin-protein ligases%3B CONTAINS InterPro DOMAIN/s: BTB/POZ (InterPro:IPR013069)%2C BTB/POZ fold (InterPro:IPR011333)%2C BTB/Kelch-associated (InterPro:IPR011705)%2C Leucine-rich repeat%2C cysteine-containing subtype (InterPro:IPR006553)%2C BTB/POZ-like (InterPro:IPR000210)%3B BEST Arabidopsis thaliana protein match is: F-box/RNI-like superfamily protein (TAIR:AT3G62980.1)%3B H…	.	ubiquitin-protein ligases%3B CONTAINS InterPro DOMAIN/s: BTB/POZ (InterPro:IPR013069)%2C BTB/POZ fold (InterPro:IPR011333)%2C BTB/Kelch-associated (InterPro:IPR011705)%2C Leucine-rich repeat%2C cysteine-containing subtype (InterPro:IPR006553)%2C BTB/POZ-like (InterPro:IPR000210)%3B BEST Arabidopsis thaliana protein match is: F-box/RNI-like superfamily protein (TAIR:AT3G62980.1)%3B Has 4192 Blast …	scaffold_4	17235938	17241244	5307	+	scaffold_4	17237068	17238014	947	*	0.312570118	-0.250193988	226.6954105	0.471944444	3.201506002	0.025264493	27.6746	-0.141388889	0.471944444	0.014333333	0.445228758	0.2875	0.428888889	-3.001810407	1.797287072	-2.069462606	-0.069276234	94	MODIFIER	MODERATE	NO	NO	NO	B	A	-2.88433152228195	2.16659122982315	0.141103186371285	-0.101621524997027
AL4G32530	AT2G36370	818210	OG0005882	.	protein_coding	ubiquitin-protein ligase	.	computational_ubiquitin-protein ligases%3B CONTAINS InterPro DOMAIN/s: BTB/POZ (InterPro:IPR013069)%2C BTB/POZ fold (InterPro:IPR011333)%2C BTB/Kelch-associated (InterPro:IPR011705)%2C Leucine-rich repeat%2C cysteine-containing subtype (InterPro:IPR006553)%2C BTB/POZ-like (InterPro:IPR000210)%3B BEST Arabidopsis thaliana protein match is: F-box/RNI-like superfamily protein (TAIR:AT3G62980.1)%3B H…	.	ubiquitin-protein ligases%3B CONTAINS InterPro DOMAIN/s: BTB/POZ (InterPro:IPR013069)%2C BTB/POZ fold (InterPro:IPR011333)%2C BTB/Kelch-associated (InterPro:IPR011705)%2C Leucine-rich repeat%2C cysteine-containing subtype (InterPro:IPR006553)%2C BTB/POZ-like (InterPro:IPR000210)%3B BEST Arabidopsis thaliana protein match is: F-box/RNI-like superfamily protein (TAIR:AT3G62980.1)%3B Has 4192 Blast …	scaffold_4	17235938	17241244	5307	+	scaffold_4	17239781	17240265	485	*	0.350323316	-0.271636988	257.868648	0.526666667	3.583023315	0.025264493	18.8152	-0.384444444	0.526666667	0	0.502745098	0.12	0.504444444	-3.151709764	2.466399569	-0.906127299	-0.244504356	16	MODIFIER	MODERATE	NO	NO	NO	B	B	-3.06663106880455	2.07789215706943	-0.0309738701790626	-0.584323768732977
AL4G32530	AT2G36370	818210	OG0005882	.	protein_coding	ubiquitin-protein ligase	.	computational_ubiquitin-protein ligases%3B CONTAINS InterPro DOMAIN/s: BTB/POZ (InterPro:IPR013069)%2C BTB/POZ fold (InterPro:IPR011333)%2C BTB/Kelch-associated (InterPro:IPR011705)%2C Leucine-rich repeat%2C cysteine-containing subtype (InterPro:IPR006553)%2C BTB/POZ-like (InterPro:IPR000210)%3B BEST Arabidopsis thaliana protein match is: F-box/RNI-like superfamily protein (TAIR:AT3G62980.1)%3B H…	.	ubiquitin-protein ligases%3B CONTAINS InterPro DOMAIN/s: BTB/POZ (InterPro:IPR013069)%2C BTB/POZ fold (InterPro:IPR011333)%2C BTB/Kelch-associated (InterPro:IPR011705)%2C Leucine-rich repeat%2C cysteine-containing subtype (InterPro:IPR006553)%2C BTB/POZ-like (InterPro:IPR000210)%3B BEST Arabidopsis thaliana protein match is: F-box/RNI-like superfamily protein (TAIR:AT3G62980.1)%3B Has 4192 Blast …	scaffold_4	17235938	17241244	5307	+	scaffold_4	17238699	17239136	438	*	0.354602254	-0.273106128	277.7578012	0.537777778	3.622915747	0.036630693	9.9442	-0.36	0.537777778	0	0.523921569	0.16	0.52	-3.151709764	2.712754625	-1.208169731	-0.207828702	14	MODIFIER	MODERATE	NO	NO	NO	B	B	-3.01923318670868	2.56573705721488	0.0963631516681947	-0.238810583743036
AL4G33200	AT2G36960	818270	OG0005915	TKI1	protein_coding	TSL-kinase interacting protein 1	TSL-kinase interacting protein 1	computational_TSL-kinase interacting protein 1 (TKI1)%3B FUNCTIONS IN: DNA binding%2C sequence-specific DNA binding transcription factor activity%3B EXPRESSED IN: 24 plant structures%3B EXPRESSED DURING: 15 growth stages%3B CONTAINS InterPro DOMAIN/s: SANT%2C DNA-binding (InterPro:IPR001005)%2C Homeodomain-like (InterPro:IPR009057)%2C Myb%2C DNA-binding (InterPro:IPR014778)%2C SANT%2C eukarya (In…	Arabidopsis thaliana myb/SANT domain protein	TSL-kinase interacting protein 1 (TKI1)%3B FUNCTIONS IN: DNA binding%2C sequence-specific DNA binding transcription factor activity%3B EXPRESSED IN: 24 plant structures%3B EXPRESSED DURING: 15 growth stages%3B CONTAINS InterPro DOMAIN/s: SANT%2C DNA-binding (InterPro:IPR001005)%2C Homeodomain-like (InterPro:IPR009057)%2C Myb%2C DNA-binding (InterPro:IPR014778)%2C SANT%2C eukarya (InterPro:IPR0178…	scaffold_4	17621764	17626258	4495	+	scaffold_4	17623925	17624441	517	*	0.487923415	-0.167163555	311.3522792	0.701944444	5.142733327	0.012124056	16.2209	0.458611111	0.668611111	0.124333333	0.344313725	0.7275	0.268888889	-1.851419988	0.623298782	-4.613226221	0.464558276	25	MODIFIER	MODERATE	NO	NO	NO	B	A	-1.71396843360685	0.535161855960135	-6.71100520546357	0.670702064980464
AL4G33200	AT2G36960	818270	OG0005915	TKI1	protein_coding	TSL-kinase interacting protein 1	TSL-kinase interacting protein 1	computational_TSL-kinase interacting protein 1 (TKI1)%3B FUNCTIONS IN: DNA binding%2C sequence-specific DNA binding transcription factor activity%3B EXPRESSED IN: 24 plant structures%3B EXPRESSED DURING: 15 growth stages%3B CONTAINS InterPro DOMAIN/s: SANT%2C DNA-binding (InterPro:IPR001005)%2C Homeodomain-like (InterPro:IPR009057)%2C Myb%2C DNA-binding (InterPro:IPR014778)%2C SANT%2C eukarya (In…	Arabidopsis thaliana myb/SANT domain protein	TSL-kinase interacting protein 1 (TKI1)%3B FUNCTIONS IN: DNA binding%2C sequence-specific DNA binding transcription factor activity%3B EXPRESSED IN: 24 plant structures%3B EXPRESSED DURING: 15 growth stages%3B CONTAINS InterPro DOMAIN/s: SANT%2C DNA-binding (InterPro:IPR001005)%2C Homeodomain-like (InterPro:IPR009057)%2C Myb%2C DNA-binding (InterPro:IPR014778)%2C SANT%2C eukarya (InterPro:IPR0178…	scaffold_4	17621764	17626258	4495	+	scaffold_4	17624448	17625070	623	*	0.445474496	-0.143811422	277.581351	0.640555556	4.707665759	0.012124056	10.0477	0.5425	0.611944444	0.140333333	0.296993464	0.7425	0.2	-1.684090472	0.072801683	-4.613226221	0.664236833	112	MODIFIER	MODERATE	NO	NO	NO	B	A	-2.03846162641708	0.0758273720569558	-5.99860619134513	0.828215428725876
AL4G33200	AT2G36960	818270	OG0005915	TKI1	protein_coding	TSL-kinase interacting protein 1	TSL-kinase interacting protein 1	computational_TSL-kinase interacting protein 1 (TKI1)%3B FUNCTIONS IN: DNA binding%2C sequence-specific DNA binding transcription factor activity%3B EXPRESSED IN: 24 plant structures%3B EXPRESSED DURING: 15 growth stages%3B CONTAINS InterPro DOMAIN/s: SANT%2C DNA-binding (InterPro:IPR001005)%2C Homeodomain-like (InterPro:IPR009057)%2C Myb%2C DNA-binding (InterPro:IPR014778)%2C SANT%2C eukarya (In…	Arabidopsis thaliana myb/SANT domain protein	TSL-kinase interacting protein 1 (TKI1)%3B FUNCTIONS IN: DNA binding%2C sequence-specific DNA binding transcription factor activity%3B EXPRESSED IN: 24 plant structures%3B EXPRESSED DURING: 15 growth stages%3B CONTAINS InterPro DOMAIN/s: SANT%2C DNA-binding (InterPro:IPR001005)%2C Homeodomain-like (InterPro:IPR009057)%2C Myb%2C DNA-binding (InterPro:IPR014778)%2C SANT%2C eukarya (InterPro:IPR0178…	scaffold_4	17621764	17626258	4495	+	scaffold_4	17624448	17625070	623	*	0.445474496	-0.143811422	277.581351	0.640555556	4.707665759	0.012124056	10.0477	0.5425	0.611944444	0.140333333	0.296993464	0.7425	0.2	-1.684090472	0.072801683	-4.613226221	0.664236833	140	MODIFIER	MODERATE	NO	NO	NO	B	A	-2.03846162641708	0.0758273720569558	-5.99860619134513	0.828215428725876
AL4G33200	AT2G36960	818270	OG0005915	TKI1	protein_coding	TSL-kinase interacting protein 1	TSL-kinase interacting protein 1	computational_TSL-kinase interacting protein 1 (TKI1)%3B FUNCTIONS IN: DNA binding%2C sequence-specific DNA binding transcription factor activity%3B EXPRESSED IN: 24 plant structures%3B EXPRESSED DURING: 15 growth stages%3B CONTAINS InterPro DOMAIN/s: SANT%2C DNA-binding (InterPro:IPR001005)%2C Homeodomain-like (InterPro:IPR009057)%2C Myb%2C DNA-binding (InterPro:IPR014778)%2C SANT%2C eukarya (In…	Arabidopsis thaliana myb/SANT domain protein	TSL-kinase interacting protein 1 (TKI1)%3B FUNCTIONS IN: DNA binding%2C sequence-specific DNA binding transcription factor activity%3B EXPRESSED IN: 24 plant structures%3B EXPRESSED DURING: 15 growth stages%3B CONTAINS InterPro DOMAIN/s: SANT%2C DNA-binding (InterPro:IPR001005)%2C Homeodomain-like (InterPro:IPR009057)%2C Myb%2C DNA-binding (InterPro:IPR014778)%2C SANT%2C eukarya (InterPro:IPR0178…	scaffold_4	17621764	17626258	4495	+	scaffold_4	17623925	17624441	517	*	0.487923415	-0.167163555	311.3522792	0.701944444	5.142733327	0.012124056	16.2209	0.458611111	0.668611111	0.124333333	0.344313725	0.7275	0.268888889	-1.851419988	0.623298782	-4.613226221	0.464558276	49	MODIFIER	MODERATE	NO	NO	NO	B	A	-1.71396843360685	0.535161855960135	-6.71100520546357	0.670702064980464
AL4G33200	AT2G36960	818270	OG0005915	TKI1	protein_coding	TSL-kinase interacting protein 1	TSL-kinase interacting protein 1	computational_TSL-kinase interacting protein 1 (TKI1)%3B FUNCTIONS IN: DNA binding%2C sequence-specific DNA binding transcription factor activity%3B EXPRESSED IN: 24 plant structures%3B EXPRESSED DURING: 15 growth stages%3B CONTAINS InterPro DOMAIN/s: SANT%2C DNA-binding (InterPro:IPR001005)%2C Homeodomain-like (InterPro:IPR009057)%2C Myb%2C DNA-binding (InterPro:IPR014778)%2C SANT%2C eukarya (In…	Arabidopsis thaliana myb/SANT domain protein	TSL-kinase interacting protein 1 (TKI1)%3B FUNCTIONS IN: DNA binding%2C sequence-specific DNA binding transcription factor activity%3B EXPRESSED IN: 24 plant structures%3B EXPRESSED DURING: 15 growth stages%3B CONTAINS InterPro DOMAIN/s: SANT%2C DNA-binding (InterPro:IPR001005)%2C Homeodomain-like (InterPro:IPR009057)%2C Myb%2C DNA-binding (InterPro:IPR014778)%2C SANT%2C eukarya (InterPro:IPR0178…	scaffold_4	17621764	17626258	4495	+	scaffold_4	17623925	17624441	517	*	0.487923415	-0.167163555	311.3522792	0.701944444	5.142733327	0.012124056	16.2209	0.458611111	0.668611111	0.124333333	0.344313725	0.7275	0.268888889	-1.851419988	0.623298782	-4.613226221	0.464558276	71	MODIFIER	MODERATE	NO	NO	NO	B	A	-1.71396843360685	0.535161855960135	-6.71100520546357	0.670702064980464
AL4G33200	AT2G36960	818270	OG0005915	TKI1	protein_coding	TSL-kinase interacting protein 1	TSL-kinase interacting protein 1	computational_TSL-kinase interacting protein 1 (TKI1)%3B FUNCTIONS IN: DNA binding%2C sequence-specific DNA binding transcription factor activity%3B EXPRESSED IN: 24 plant structures%3B EXPRESSED DURING: 15 growth stages%3B CONTAINS InterPro DOMAIN/s: SANT%2C DNA-binding (InterPro:IPR001005)%2C Homeodomain-like (InterPro:IPR009057)%2C Myb%2C DNA-binding (InterPro:IPR014778)%2C SANT%2C eukarya (In…	Arabidopsis thaliana myb/SANT domain protein	TSL-kinase interacting protein 1 (TKI1)%3B FUNCTIONS IN: DNA binding%2C sequence-specific DNA binding transcription factor activity%3B EXPRESSED IN: 24 plant structures%3B EXPRESSED DURING: 15 growth stages%3B CONTAINS InterPro DOMAIN/s: SANT%2C DNA-binding (InterPro:IPR001005)%2C Homeodomain-like (InterPro:IPR009057)%2C Myb%2C DNA-binding (InterPro:IPR014778)%2C SANT%2C eukarya (InterPro:IPR0178…	scaffold_4	17621764	17626258	4495	+	scaffold_4	17623925	17624441	517	*	0.487923415	-0.167163555	311.3522792	0.701944444	5.142733327	0.012124056	16.2209	0.458611111	0.668611111	0.124333333	0.344313725	0.7275	0.268888889	-1.851419988	0.623298782	-4.613226221	0.464558276	24	MODIFIER	MODERATE	NO	NO	NO	B	A	-1.71396843360685	0.535161855960135	-6.71100520546357	0.670702064980464
AL4G33200	AT2G36960	818270	OG0005915	TKI1	protein_coding	TSL-kinase interacting protein 1	TSL-kinase interacting protein 1	computational_TSL-kinase interacting protein 1 (TKI1)%3B FUNCTIONS IN: DNA binding%2C sequence-specific DNA binding transcription factor activity%3B EXPRESSED IN: 24 plant structures%3B EXPRESSED DURING: 15 growth stages%3B CONTAINS InterPro DOMAIN/s: SANT%2C DNA-binding (InterPro:IPR001005)%2C Homeodomain-like (InterPro:IPR009057)%2C Myb%2C DNA-binding (InterPro:IPR014778)%2C SANT%2C eukarya (In…	Arabidopsis thaliana myb/SANT domain protein	TSL-kinase interacting protein 1 (TKI1)%3B FUNCTIONS IN: DNA binding%2C sequence-specific DNA binding transcription factor activity%3B EXPRESSED IN: 24 plant structures%3B EXPRESSED DURING: 15 growth stages%3B CONTAINS InterPro DOMAIN/s: SANT%2C DNA-binding (InterPro:IPR001005)%2C Homeodomain-like (InterPro:IPR009057)%2C Myb%2C DNA-binding (InterPro:IPR014778)%2C SANT%2C eukarya (InterPro:IPR0178…	scaffold_4	17621764	17626258	4495	+	scaffold_4	17623925	17624441	517	*	0.487923415	-0.167163555	311.3522792	0.701944444	5.142733327	0.012124056	16.2209	0.458611111	0.668611111	0.124333333	0.344313725	0.7275	0.268888889	-1.851419988	0.623298782	-4.613226221	0.464558276	77	MODIFIER	MODERATE	NO	NO	NO	B	A	-1.71396843360685	0.535161855960135	-6.71100520546357	0.670702064980464
AL4G33200	AT2G36960	818270	OG0005915	TKI1	protein_coding	TSL-kinase interacting protein 1	TSL-kinase interacting protein 1	computational_TSL-kinase interacting protein 1 (TKI1)%3B FUNCTIONS IN: DNA binding%2C sequence-specific DNA binding transcription factor activity%3B EXPRESSED IN: 24 plant structures%3B EXPRESSED DURING: 15 growth stages%3B CONTAINS InterPro DOMAIN/s: SANT%2C DNA-binding (InterPro:IPR001005)%2C Homeodomain-like (InterPro:IPR009057)%2C Myb%2C DNA-binding (InterPro:IPR014778)%2C SANT%2C eukarya (In…	Arabidopsis thaliana myb/SANT domain protein	TSL-kinase interacting protein 1 (TKI1)%3B FUNCTIONS IN: DNA binding%2C sequence-specific DNA binding transcription factor activity%3B EXPRESSED IN: 24 plant structures%3B EXPRESSED DURING: 15 growth stages%3B CONTAINS InterPro DOMAIN/s: SANT%2C DNA-binding (InterPro:IPR001005)%2C Homeodomain-like (InterPro:IPR009057)%2C Myb%2C DNA-binding (InterPro:IPR014778)%2C SANT%2C eukarya (InterPro:IPR0178…	scaffold_4	17621764	17626258	4495	+	scaffold_4	17624448	17625070	623	*	0.445474496	-0.143811422	277.581351	0.640555556	4.707665759	0.012124056	10.0477	0.5425	0.611944444	0.140333333	0.296993464	0.7425	0.2	-1.684090472	0.072801683	-4.613226221	0.664236833	104	MODIFIER	MODERATE	NO	NO	NO	B	A	-2.03846162641708	0.0758273720569558	-5.99860619134513	0.828215428725876
AL4G33200	AT2G36960	818270	OG0005915	TKI1	protein_coding	TSL-kinase interacting protein 1	TSL-kinase interacting protein 1	computational_TSL-kinase interacting protein 1 (TKI1)%3B FUNCTIONS IN: DNA binding%2C sequence-specific DNA binding transcription factor activity%3B EXPRESSED IN: 24 plant structures%3B EXPRESSED DURING: 15 growth stages%3B CONTAINS InterPro DOMAIN/s: SANT%2C DNA-binding (InterPro:IPR001005)%2C Homeodomain-like (InterPro:IPR009057)%2C Myb%2C DNA-binding (InterPro:IPR014778)%2C SANT%2C eukarya (In…	Arabidopsis thaliana myb/SANT domain protein	TSL-kinase interacting protein 1 (TKI1)%3B FUNCTIONS IN: DNA binding%2C sequence-specific DNA binding transcription factor activity%3B EXPRESSED IN: 24 plant structures%3B EXPRESSED DURING: 15 growth stages%3B CONTAINS InterPro DOMAIN/s: SANT%2C DNA-binding (InterPro:IPR001005)%2C Homeodomain-like (InterPro:IPR009057)%2C Myb%2C DNA-binding (InterPro:IPR014778)%2C SANT%2C eukarya (InterPro:IPR0178…	scaffold_4	17621764	17626258	4495	+	scaffold_4	17624448	17625070	623	*	0.445474496	-0.143811422	277.581351	0.640555556	4.707665759	0.012124056	10.0477	0.5425	0.611944444	0.140333333	0.296993464	0.7425	0.2	-1.684090472	0.072801683	-4.613226221	0.664236833	90	MODIFIER	MODERATE	NO	NO	NO	B	A	-2.03846162641708	0.0758273720569558	-5.99860619134513	0.828215428725876
AL4G33220	AT2G36980	818272	OG0005916	.	protein_coding	Tetratricopeptide repeat (TPR)-like superfamily protein	.	computational_Tetratricopeptide repeat (TPR)-like superfamily protein%3B CONTAINS InterPro DOMAIN/s: Pentatricopeptide repeat (InterPro:IPR002885)%3B BEST Arabidopsis thaliana protein match is: Pentatricopeptide repeat (PPR) superfamily protein (TAIR:AT2G13600.1)%3B Has 45451 Blast hits to 13631 proteins in 250 species: Archae - 6%3B Bacteria - 3%3B Metazoa - 113%3B Fungi - 146%3B Plants - 44602%…	.	Tetratricopeptide repeat (TPR)-like superfamily protein%3B CONTAINS InterPro DOMAIN/s: Pentatricopeptide repeat (InterPro:IPR002885)%3B BEST Arabidopsis thaliana protein match is: Pentatricopeptide repeat (PPR) superfamily protein (TAIR:AT2G13600.1)%3B Has 45451 Blast hits to 13631 proteins in 250 species: Archae - 6%3B Bacteria - 3%3B Metazoa - 113%3B Fungi - 146%3B Plants - 44602%3B Viruses - 0…	scaffold_4	17630564	17632674	2111	+	scaffold_4	17629583	17630933	1351	*	0.36400494	-0.05012149	308.3246148	0.656944444	3.844373605	0.033634005	5.4667	0.017222222	0.590555556	0.232	0.398954248	0.475	0.457777778	-0.72543179	1.258955654	-1.944398161	-0.668311906	114	MODIFIER	MODERATE	NO	NO	NO	B	A	-0.886328492394245	1.17506230939767	-4.63575590346637	0.0406486099988166
AL4G33220	AT2G36980	818272	OG0005916	.	protein_coding	Tetratricopeptide repeat (TPR)-like superfamily protein	.	computational_Tetratricopeptide repeat (TPR)-like superfamily protein%3B CONTAINS InterPro DOMAIN/s: Pentatricopeptide repeat (InterPro:IPR002885)%3B BEST Arabidopsis thaliana protein match is: Pentatricopeptide repeat (PPR) superfamily protein (TAIR:AT2G13600.1)%3B Has 45451 Blast hits to 13631 proteins in 250 species: Archae - 6%3B Bacteria - 3%3B Metazoa - 113%3B Fungi - 146%3B Plants - 44602%…	.	Tetratricopeptide repeat (TPR)-like superfamily protein%3B CONTAINS InterPro DOMAIN/s: Pentatricopeptide repeat (InterPro:IPR002885)%3B BEST Arabidopsis thaliana protein match is: Pentatricopeptide repeat (PPR) superfamily protein (TAIR:AT2G13600.1)%3B Has 45451 Blast hits to 13631 proteins in 250 species: Archae - 6%3B Bacteria - 3%3B Metazoa - 113%3B Fungi - 146%3B Plants - 44602%3B Viruses - 0…	scaffold_4	17630564	17632674	2111	+	scaffold_4	17629583	17630933	1351	*	0.36400494	-0.05012149	308.3246148	0.656944444	3.844373605	0.033634005	5.4667	0.017222222	0.590555556	0.232	0.398954248	0.475	0.457777778	-0.72543179	1.258955654	-1.944398161	-0.668311906	35	MODIFIER	MODERATE	NO	NO	NO	B	A	-0.886328492394245	1.17506230939767	-4.63575590346637	0.0406486099988166
AL4G33220	AT2G36980	818272	OG0005916	.	protein_coding	Tetratricopeptide repeat (TPR)-like superfamily protein	.	computational_Tetratricopeptide repeat (TPR)-like superfamily protein%3B CONTAINS InterPro DOMAIN/s: Pentatricopeptide repeat (InterPro:IPR002885)%3B BEST Arabidopsis thaliana protein match is: Pentatricopeptide repeat (PPR) superfamily protein (TAIR:AT2G13600.1)%3B Has 45451 Blast hits to 13631 proteins in 250 species: Archae - 6%3B Bacteria - 3%3B Metazoa - 113%3B Fungi - 146%3B Plants - 44602%…	.	Tetratricopeptide repeat (TPR)-like superfamily protein%3B CONTAINS InterPro DOMAIN/s: Pentatricopeptide repeat (InterPro:IPR002885)%3B BEST Arabidopsis thaliana protein match is: Pentatricopeptide repeat (PPR) superfamily protein (TAIR:AT2G13600.1)%3B Has 45451 Blast hits to 13631 proteins in 250 species: Archae - 6%3B Bacteria - 3%3B Metazoa - 113%3B Fungi - 146%3B Plants - 44602%3B Viruses - 0…	scaffold_4	17630564	17632674	2111	+	scaffold_4	17629583	17630933	1351	*	0.36400494	-0.05012149	308.3246148	0.656944444	3.844373605	0.033634005	5.4667	0.017222222	0.590555556	0.232	0.398954248	0.475	0.457777778	-0.72543179	1.258955654	-1.944398161	-0.668311906	73	MODIFIER	MODERATE	NO	NO	NO	B	A	-0.886328492394245	1.17506230939767	-4.63575590346637	0.0406486099988166
AL4G33220	AT2G36980	818272	OG0005916	.	protein_coding	Tetratricopeptide repeat (TPR)-like superfamily protein	.	computational_Tetratricopeptide repeat (TPR)-like superfamily protein%3B CONTAINS InterPro DOMAIN/s: Pentatricopeptide repeat (InterPro:IPR002885)%3B BEST Arabidopsis thaliana protein match is: Pentatricopeptide repeat (PPR) superfamily protein (TAIR:AT2G13600.1)%3B Has 45451 Blast hits to 13631 proteins in 250 species: Archae - 6%3B Bacteria - 3%3B Metazoa - 113%3B Fungi - 146%3B Plants - 44602%…	.	Tetratricopeptide repeat (TPR)-like superfamily protein%3B CONTAINS InterPro DOMAIN/s: Pentatricopeptide repeat (InterPro:IPR002885)%3B BEST Arabidopsis thaliana protein match is: Pentatricopeptide repeat (PPR) superfamily protein (TAIR:AT2G13600.1)%3B Has 45451 Blast hits to 13631 proteins in 250 species: Archae - 6%3B Bacteria - 3%3B Metazoa - 113%3B Fungi - 146%3B Plants - 44602%3B Viruses - 0…	scaffold_4	17630564	17632674	2111	+	scaffold_4	17630970	17631414	445	*	0.340976563	-0.070237323	282.0102793	0.6125	3.594508365	0.030425419	4.5817	0.348333333	0.552777778	0.206666667	0.387973856	0.655	0.306666667	-0.990370189	1.131215996	-3.482926804	0.493083784	127	MODIFIER	MODERATE	NO	NO	NO	B	A	-1.19259173055222	1.19406925355918	-4.1539401451254	-0.081297219997628
AL4G40010	AT2G41705	818769	OG0017200	.	protein_coding	camphor resistance CrcB family protein	.	computational_camphor resistance CrcB family protein%3B LOCATED IN: plasma membrane%2C membrane%3B EXPRESSED IN: 22 plant structures%3B EXPRESSED DURING: 13 growth stages%3B CONTAINS InterPro DOMAIN/s: Camphor resistance CrcB protein (InterPro:IPR003691)%3B Has 1590 Blast hits to 1588 proteins in 699 species: Archae - 22%3B Bacteria - 1262%3B Metazoa - 2%3B Fungi - 87%3B Plants - 37%3B Viruses - …	.	camphor resistance CrcB family protein%3B LOCATED IN: plasma membrane%2C membrane%3B EXPRESSED IN: 22 plant structures%3B EXPRESSED DURING: 13 growth stages%3B CONTAINS InterPro DOMAIN/s: Camphor resistance CrcB protein (InterPro:IPR003691)%3B Has 1590 Blast hits to 1588 proteins in 699 species: Archae - 22%3B Bacteria - 1262%3B Metazoa - 2%3B Fungi - 87%3B Plants - 37%3B Viruses - 0%3B Other Euk…	scaffold_4	20402190	20404969	2780	+	scaffold_4	20401040	20403119	2080	*	0.400861125	-0.055039514	250.1069171	0.619444444	4.286598586	0.012322619	19.3676	0.117777778	0.567777778	0.224	0.255163399	0.5	0.382222222	-0.809096547	-0.413825588	-2.189807638	-1.165470762	141	MODIFIER	MODERATE	NO	NO	NO	C	B	-0.53631336307085	-1.0455823334722	-2.26797560533359	-1.58021471370398
AL4G40790	AT2G42370	818838	OG0013756	.	protein_coding	hypothetical protein	.	computational_unknown protein%3B BEST Arabidopsis thaliana protein match is: unknown protein (TAIR:AT3G58110.2)%3B Has 205 Blast hits to 191 proteins in 60 species: Archae - 3%3B Bacteria - 23%3B Metazoa - 73%3B Fungi - 8%3B Plants - 34%3B Viruses - 0%3B Other Eukaryotes - 64 (source: NCBI BLink).	.	unknown protein%3B BEST Arabidopsis thaliana protein match is: unknown protein (TAIR:AT3G58110.2)%3B Has 205 Blast hits to 191 proteins in 60 species: Archae - 3%3B Bacteria - 23%3B Metazoa - 73%3B Fungi - 8%3B Plants - 34%3B Viruses - 0%3B Other Eukaryotes - 64 (source: NCBI BLink).	scaffold_4	20684993	20687744	2752	+	scaffold_4	20686808	20687050	243	*	0.564240709	-0.295437051	327.7171441	0.706666667	5.895882104	0.00381849	14.6906	0.604444444	0.706666667	0	0.349281046	0.84	0.235555556	-3.151709764	0.681085771	-6.34289109	0.778338866	7	MODIFIER	MODERATE	NO	0	0.166666666666667	B	B	-3.24163863346625	0.725231297575244	-0.36136181875573	1.18897184246537
AL4G40790	AT2G42370	818838	OG0013756	.	protein_coding	hypothetical protein	.	computational_unknown protein%3B BEST Arabidopsis thaliana protein match is: unknown protein (TAIR:AT3G58110.2)%3B Has 205 Blast hits to 191 proteins in 60 species: Archae - 3%3B Bacteria - 23%3B Metazoa - 73%3B Fungi - 8%3B Plants - 34%3B Viruses - 0%3B Other Eukaryotes - 64 (source: NCBI BLink).	.	unknown protein%3B BEST Arabidopsis thaliana protein match is: unknown protein (TAIR:AT3G58110.2)%3B Has 205 Blast hits to 191 proteins in 60 species: Archae - 3%3B Bacteria - 23%3B Metazoa - 73%3B Fungi - 8%3B Plants - 34%3B Viruses - 0%3B Other Eukaryotes - 64 (source: NCBI BLink).	scaffold_4	20684993	20687744	2752	+	scaffold_4	20686808	20687050	243	*	0.564240709	-0.295437051	327.7171441	0.706666667	5.895882104	0.00381849	14.6906	0.604444444	0.706666667	0	0.349281046	0.84	0.235555556	-3.151709764	0.681085771	-6.34289109	0.778338866	29	MODIFIER	MODERATE	NO	0	0.166666666666667	B	B	-3.24163863346625	0.725231297575244	-0.36136181875573	1.18897184246537
AL4G40790	AT2G42370	818838	OG0013756	.	protein_coding	hypothetical protein	.	computational_unknown protein%3B BEST Arabidopsis thaliana protein match is: unknown protein (TAIR:AT3G58110.2)%3B Has 205 Blast hits to 191 proteins in 60 species: Archae - 3%3B Bacteria - 23%3B Metazoa - 73%3B Fungi - 8%3B Plants - 34%3B Viruses - 0%3B Other Eukaryotes - 64 (source: NCBI BLink).	.	unknown protein%3B BEST Arabidopsis thaliana protein match is: unknown protein (TAIR:AT3G58110.2)%3B Has 205 Blast hits to 191 proteins in 60 species: Archae - 3%3B Bacteria - 23%3B Metazoa - 73%3B Fungi - 8%3B Plants - 34%3B Viruses - 0%3B Other Eukaryotes - 64 (source: NCBI BLink).	scaffold_4	20684993	20687744	2752	+	scaffold_4	20686808	20687050	243	*	0.564240709	-0.295437051	327.7171441	0.706666667	5.895882104	0.00381849	14.6906	0.604444444	0.706666667	0	0.349281046	0.84	0.235555556	-3.151709764	0.681085771	-6.34289109	0.778338866	20	MODIFIER	MODERATE	NO	0	0.166666666666667	B	B	-3.24163863346625	0.725231297575244	-0.36136181875573	1.18897184246537
AL4G40790	AT2G42370	818838	OG0013756	.	protein_coding	hypothetical protein	.	computational_unknown protein%3B BEST Arabidopsis thaliana protein match is: unknown protein (TAIR:AT3G58110.2)%3B Has 205 Blast hits to 191 proteins in 60 species: Archae - 3%3B Bacteria - 23%3B Metazoa - 73%3B Fungi - 8%3B Plants - 34%3B Viruses - 0%3B Other Eukaryotes - 64 (source: NCBI BLink).	.	unknown protein%3B BEST Arabidopsis thaliana protein match is: unknown protein (TAIR:AT3G58110.2)%3B Has 205 Blast hits to 191 proteins in 60 species: Archae - 3%3B Bacteria - 23%3B Metazoa - 73%3B Fungi - 8%3B Plants - 34%3B Viruses - 0%3B Other Eukaryotes - 64 (source: NCBI BLink).	scaffold_4	20684993	20687744	2752	+	scaffold_4	20686808	20687050	243	*	0.564240709	-0.295437051	327.7171441	0.706666667	5.895882104	0.00381849	14.6906	0.604444444	0.706666667	0	0.349281046	0.84	0.235555556	-3.151709764	0.681085771	-6.34289109	0.778338866	1	MODIFIER	MODERATE	NO	0	0.166666666666667	B	B	-3.24163863346625	0.725231297575244	-0.36136181875573	1.18897184246537
AL4G40790	AT2G42370	818838	OG0013756	.	protein_coding	hypothetical protein	.	computational_unknown protein%3B BEST Arabidopsis thaliana protein match is: unknown protein (TAIR:AT3G58110.2)%3B Has 205 Blast hits to 191 proteins in 60 species: Archae - 3%3B Bacteria - 23%3B Metazoa - 73%3B Fungi - 8%3B Plants - 34%3B Viruses - 0%3B Other Eukaryotes - 64 (source: NCBI BLink).	.	unknown protein%3B BEST Arabidopsis thaliana protein match is: unknown protein (TAIR:AT3G58110.2)%3B Has 205 Blast hits to 191 proteins in 60 species: Archae - 3%3B Bacteria - 23%3B Metazoa - 73%3B Fungi - 8%3B Plants - 34%3B Viruses - 0%3B Other Eukaryotes - 64 (source: NCBI BLink).	scaffold_4	20684993	20687744	2752	+	scaffold_4	20686808	20687050	243	*	0.564240709	-0.295437051	327.7171441	0.706666667	5.895882104	0.00381849	14.6906	0.604444444	0.706666667	0	0.349281046	0.84	0.235555556	-3.151709764	0.681085771	-6.34289109	0.778338866	34	MODIFIER	MODERATE	NO	0	0.166666666666667	B	B	-3.24163863346625	0.725231297575244	-0.36136181875573	1.18897184246537
AL4G40790	AT2G42370	818838	OG0013756	.	protein_coding	hypothetical protein	.	computational_unknown protein%3B BEST Arabidopsis thaliana protein match is: unknown protein (TAIR:AT3G58110.2)%3B Has 205 Blast hits to 191 proteins in 60 species: Archae - 3%3B Bacteria - 23%3B Metazoa - 73%3B Fungi - 8%3B Plants - 34%3B Viruses - 0%3B Other Eukaryotes - 64 (source: NCBI BLink).	.	unknown protein%3B BEST Arabidopsis thaliana protein match is: unknown protein (TAIR:AT3G58110.2)%3B Has 205 Blast hits to 191 proteins in 60 species: Archae - 3%3B Bacteria - 23%3B Metazoa - 73%3B Fungi - 8%3B Plants - 34%3B Viruses - 0%3B Other Eukaryotes - 64 (source: NCBI BLink).	scaffold_4	20684993	20687744	2752	+	scaffold_4	20687062	20687296	235	*	0.417426853	-0.254090203	259.089039	0.551388889	4.35097531	0.006606042	25.4038	0.404722222	0.551388889	0.021	0.338300654	0.6625	0.257777778	-2.932089775	0.553346112	-4.853916284	0.509384075	66	MODIFIER	MODERATE	NO	0	0.166666666666667	B	B	-2.49785648365404	0.617525280660014	-0.375127983279759	0.508107624985201
AL4G40790	AT2G42370	818838	OG0013756	.	protein_coding	hypothetical protein	.	computational_unknown protein%3B BEST Arabidopsis thaliana protein match is: unknown protein (TAIR:AT3G58110.2)%3B Has 205 Blast hits to 191 proteins in 60 species: Archae - 3%3B Bacteria - 23%3B Metazoa - 73%3B Fungi - 8%3B Plants - 34%3B Viruses - 0%3B Other Eukaryotes - 64 (source: NCBI BLink).	.	unknown protein%3B BEST Arabidopsis thaliana protein match is: unknown protein (TAIR:AT3G58110.2)%3B Has 205 Blast hits to 191 proteins in 60 species: Archae - 3%3B Bacteria - 23%3B Metazoa - 73%3B Fungi - 8%3B Plants - 34%3B Viruses - 0%3B Other Eukaryotes - 64 (source: NCBI BLink).	scaffold_4	20684993	20687744	2752	+	scaffold_4	20686808	20687050	243	*	0.564240709	-0.295437051	327.7171441	0.706666667	5.895882104	0.00381849	14.6906	0.604444444	0.706666667	0	0.349281046	0.84	0.235555556	-3.151709764	0.681085771	-6.34289109	0.778338866	15	MODIFIER	MODERATE	NO	0	0.166666666666667	B	B	-3.24163863346625	0.725231297575244	-0.36136181875573	1.18897184246537
AL4G41720	AT2G43070	818909	OG0014041	SPPL3	protein_coding	SIGNAL PEPTIDE PEPTIDASE-LIKE 3	SIGNAL PEPTIDE PEPTIDASE-LIKE 3	computational_SIGNAL PEPTIDE PEPTIDASE-LIKE 3 (SPPL3)%3B FUNCTIONS IN: peptidase activity%2C aspartic-type endopeptidase activity%3B INVOLVED IN: proteolysis%3B LOCATED IN: plasma membrane%3B EXPRESSED IN: 8 plant structures%3B CONTAINS InterPro DOMAIN/s: Protease-associated PA (InterPro:IPR003137)%2C Peptidase A22%2C presenilin signal peptide (InterPro:IPR006639)%2C Peptidase A22B%2C signal pept…	.	SIGNAL PEPTIDE PEPTIDASE-LIKE 3 (SPPL3)%3B FUNCTIONS IN: peptidase activity%2C aspartic-type endopeptidase activity%3B INVOLVED IN: proteolysis%3B LOCATED IN: plasma membrane%3B EXPRESSED IN: 8 plant structures%3B CONTAINS InterPro DOMAIN/s: Protease-associated PA (InterPro:IPR003137)%2C Peptidase A22%2C presenilin signal peptide (InterPro:IPR006639)%2C Peptidase A22B%2C signal peptide peptidase …	scaffold_4	21062076	21066202	4127	-	scaffold_4	21067832	21068012	181	*	0.444518281	0.170663932	307.1285077	0.585	4.957391073	0.009170253	14.7215	-0.425	0.585	0.454	0	0.335	0.76	1.596265238	-3.382251938	0.684314887	-6.271536725	116	MODIFIER	NO	NO	NO	NO	C	B	0.787181344683236	-2.8290672606273	0.495581922865002	-0.0609729149982244
AL4G41730	AT2G43080	818910	OG0019920	AT-P4H-1	protein_coding	P4H isoform 1	P4H isoform 1	computational_P4H isoform 1 (AT-P4H-1)%3B FUNCTIONS IN: oxidoreductase activity%2C acting on paired donors%2C with incorporation or reduction of molecular oxygen%2C 2-oxoglutarate as one donor%2C and incorporation of one atom each of oxygen into both donors%2C procollagen-proline 4-dioxygenase activity%3B INVOLVED IN: peptidyl-proline hydroxylation to 4-hydroxy-L-proline%3B LOCATED IN: endomembra…	Encodes a prolyl-4 hydroxylase that can hydroxylate poly(L-proline)%2Cthe collagen model peptide (Pro-Pro-Gly)10 and other proline rich peptides.	P4H isoform 1 (AT-P4H-1)%3B FUNCTIONS IN: oxidoreductase activity%2C acting on paired donors%2C with incorporation or reduction of molecular oxygen%2C 2-oxoglutarate as one donor%2C and incorporation of one atom each of oxygen into both donors%2C procollagen-proline 4-dioxygenase activity%3B INVOLVED IN: peptidyl-proline hydroxylation to 4-hydroxy-L-proline%3B LOCATED IN: endomembrane system%3B E…	scaffold_4	21066847	21069939	3093	+	scaffold_4	21067832	21068012	181	*	0.444518281	0.170663932	307.1285077	0.585	4.957391073	0.009170253	14.7215	-0.425	0.585	0.454	0	0.335	0.76	1.596265238	-3.382251938	0.684314887	-6.271536725	116	MODIFIER	NO	NO	NO	NO	C	B	0.787181344683236	-2.8290672606273	0.495581922865002	-0.0609729149982244
AL4G42460	AT2G43640	818966	OG0014077	.	protein_coding	Signal recognition particle%2C SRP9/SRP14 subunit	.	computational_Signal recognition particle%2C SRP9/SRP14 subunit%3B FUNCTIONS IN: 7S RNA binding%2C endoplasmic reticulum signal peptide binding%2C RNA binding%3B INVOLVED IN: negative regulation of translational elongation%2C protein targeting%2C SRP-dependent cotranslational protein targeting to membrane%3B LOCATED IN: signal recognition particle%2C signal recognition particle%2C endoplasmic ret…	.	Signal recognition particle%2C SRP9/SRP14 subunit%3B FUNCTIONS IN: 7S RNA binding%2C endoplasmic reticulum signal peptide binding%2C RNA binding%3B INVOLVED IN: negative regulation of translational elongation%2C protein targeting%2C SRP-dependent cotranslational protein targeting to membrane%3B LOCATED IN: signal recognition particle%2C signal recognition particle%2C endoplasmic reticulum targeti…	scaffold_4	21326605	21328089	1485	-	scaffold_4	21327907	21328610	704	*	0.506702958	-0.032868832	267.402141	0.653055556	5.523023245	0.003339917	13.2678	-0.066944444	0.6225	0.253666667	0.114771242	0.4775	0.544444444	-0.498839737	-2.047068364	-1.809894891	-3.598289102	85	MODIFIER	NO	NO	NO	NO	C	B	-0.0623345421120792	-1.46056728099851	-1.87563991639879	-1.57005256120426
AL4G42460	AT2G43640	818966	OG0014077	.	protein_coding	Signal recognition particle%2C SRP9/SRP14 subunit	.	computational_Signal recognition particle%2C SRP9/SRP14 subunit%3B FUNCTIONS IN: 7S RNA binding%2C endoplasmic reticulum signal peptide binding%2C RNA binding%3B INVOLVED IN: negative regulation of translational elongation%2C protein targeting%2C SRP-dependent cotranslational protein targeting to membrane%3B LOCATED IN: signal recognition particle%2C signal recognition particle%2C endoplasmic ret…	.	Signal recognition particle%2C SRP9/SRP14 subunit%3B FUNCTIONS IN: 7S RNA binding%2C endoplasmic reticulum signal peptide binding%2C RNA binding%3B INVOLVED IN: negative regulation of translational elongation%2C protein targeting%2C SRP-dependent cotranslational protein targeting to membrane%3B LOCATED IN: signal recognition particle%2C signal recognition particle%2C endoplasmic reticulum targeti…	scaffold_4	21326605	21328089	1485	-	scaffold_4	21327907	21328610	704	*	0.506702958	-0.032868832	267.402141	0.653055556	5.523023245	0.003339917	13.2678	-0.066944444	0.6225	0.253666667	0.114771242	0.4775	0.544444444	-0.498839737	-2.047068364	-1.809894891	-3.598289102	77	MODIFIER	NO	NO	NO	NO	C	B	-0.0623345421120792	-1.46056728099851	-1.87563991639879	-1.57005256120426
AL4G42460	AT2G43640	818966	OG0014077	.	protein_coding	Signal recognition particle%2C SRP9/SRP14 subunit	.	computational_Signal recognition particle%2C SRP9/SRP14 subunit%3B FUNCTIONS IN: 7S RNA binding%2C endoplasmic reticulum signal peptide binding%2C RNA binding%3B INVOLVED IN: negative regulation of translational elongation%2C protein targeting%2C SRP-dependent cotranslational protein targeting to membrane%3B LOCATED IN: signal recognition particle%2C signal recognition particle%2C endoplasmic ret…	.	Signal recognition particle%2C SRP9/SRP14 subunit%3B FUNCTIONS IN: 7S RNA binding%2C endoplasmic reticulum signal peptide binding%2C RNA binding%3B INVOLVED IN: negative regulation of translational elongation%2C protein targeting%2C SRP-dependent cotranslational protein targeting to membrane%3B LOCATED IN: signal recognition particle%2C signal recognition particle%2C endoplasmic reticulum targeti…	scaffold_4	21326605	21328089	1485	-	scaffold_4	21327907	21328610	704	*	0.506702958	-0.032868832	267.402141	0.653055556	5.523023245	0.003339917	13.2678	-0.066944444	0.6225	0.253666667	0.114771242	0.4775	0.544444444	-0.498839737	-2.047068364	-1.809894891	-3.598289102	56	MODIFIER	NO	NO	NO	NO	C	B	-0.0623345421120792	-1.46056728099851	-1.87563991639879	-1.57005256120426
AL4G42460	AT2G43640	818966	OG0014077	.	protein_coding	Signal recognition particle%2C SRP9/SRP14 subunit	.	computational_Signal recognition particle%2C SRP9/SRP14 subunit%3B FUNCTIONS IN: 7S RNA binding%2C endoplasmic reticulum signal peptide binding%2C RNA binding%3B INVOLVED IN: negative regulation of translational elongation%2C protein targeting%2C SRP-dependent cotranslational protein targeting to membrane%3B LOCATED IN: signal recognition particle%2C signal recognition particle%2C endoplasmic ret…	.	Signal recognition particle%2C SRP9/SRP14 subunit%3B FUNCTIONS IN: 7S RNA binding%2C endoplasmic reticulum signal peptide binding%2C RNA binding%3B INVOLVED IN: negative regulation of translational elongation%2C protein targeting%2C SRP-dependent cotranslational protein targeting to membrane%3B LOCATED IN: signal recognition particle%2C signal recognition particle%2C endoplasmic reticulum targeti…	scaffold_4	21326605	21328089	1485	-	scaffold_4	21327907	21328610	704	*	0.506702958	-0.032868832	267.402141	0.653055556	5.523023245	0.003339917	13.2678	-0.066944444	0.6225	0.253666667	0.114771242	0.4775	0.544444444	-0.498839737	-2.047068364	-1.809894891	-3.598289102	63	MODIFIER	NO	NO	NO	NO	C	B	-0.0623345421120792	-1.46056728099851	-1.87563991639879	-1.57005256120426
AL4G42470	AT2G43650	818967	OG0014078	EMB2777	protein_coding	Sas10/U3 ribonucleoprotein (Utp) family protein	EMBRYO DEFECTIVE 2777	computational_EMBRYO DEFECTIVE 2777 (EMB2777)%3B FUNCTIONS IN: molecular_function unknown%3B INVOLVED IN: gene silencing%3B LOCATED IN: nucleus%3B EXPRESSED IN: 22 plant structures%3B EXPRESSED DURING: 12 growth stages%3B CONTAINS InterPro DOMAIN/s: Sas10/Utp3/C1D (InterPro:IPR007146)%2C Something about silencing protein 10 (Sas10)%2C C-terminal (InterPro:IPR018972)%3B BEST Arabidopsis thaliana p…	.	EMBRYO DEFECTIVE 2777 (EMB2777)%3B FUNCTIONS IN: molecular_function unknown%3B INVOLVED IN: gene silencing%3B LOCATED IN: nucleus%3B EXPRESSED IN: 22 plant structures%3B EXPRESSED DURING: 12 growth stages%3B CONTAINS InterPro DOMAIN/s: Sas10/Utp3/C1D (InterPro:IPR007146)%2C Something about silencing protein 10 (Sas10)%2C C-terminal (InterPro:IPR018972)%3B BEST Arabidopsis thaliana protein match i…	scaffold_4	21328284	21332474	4191	+	scaffold_4	21327907	21328610	704	*	0.506702958	-0.032868832	267.402141	0.653055556	5.523023245	0.003339917	13.2678	-0.066944444	0.6225	0.253666667	0.114771242	0.4775	0.544444444	-0.498839737	-2.047068364	-1.809894891	-3.598289102	63	MODIFIER	NO	NO	NO	NO	C	B	-0.0623345421120792	-1.46056728099851	-1.87563991639879	-1.57005256120426
AL4G42470	AT2G43650	818967	OG0014078	EMB2777	protein_coding	Sas10/U3 ribonucleoprotein (Utp) family protein	EMBRYO DEFECTIVE 2777	computational_EMBRYO DEFECTIVE 2777 (EMB2777)%3B FUNCTIONS IN: molecular_function unknown%3B INVOLVED IN: gene silencing%3B LOCATED IN: nucleus%3B EXPRESSED IN: 22 plant structures%3B EXPRESSED DURING: 12 growth stages%3B CONTAINS InterPro DOMAIN/s: Sas10/Utp3/C1D (InterPro:IPR007146)%2C Something about silencing protein 10 (Sas10)%2C C-terminal (InterPro:IPR018972)%3B BEST Arabidopsis thaliana p…	.	EMBRYO DEFECTIVE 2777 (EMB2777)%3B FUNCTIONS IN: molecular_function unknown%3B INVOLVED IN: gene silencing%3B LOCATED IN: nucleus%3B EXPRESSED IN: 22 plant structures%3B EXPRESSED DURING: 12 growth stages%3B CONTAINS InterPro DOMAIN/s: Sas10/Utp3/C1D (InterPro:IPR007146)%2C Something about silencing protein 10 (Sas10)%2C C-terminal (InterPro:IPR018972)%3B BEST Arabidopsis thaliana protein match i…	scaffold_4	21328284	21332474	4191	+	scaffold_4	21327907	21328610	704	*	0.506702958	-0.032868832	267.402141	0.653055556	5.523023245	0.003339917	13.2678	-0.066944444	0.6225	0.253666667	0.114771242	0.4775	0.544444444	-0.498839737	-2.047068364	-1.809894891	-3.598289102	77	MODIFIER	NO	NO	NO	NO	C	B	-0.0623345421120792	-1.46056728099851	-1.87563991639879	-1.57005256120426
AL4G42470	AT2G43650	818967	OG0014078	EMB2777	protein_coding	Sas10/U3 ribonucleoprotein (Utp) family protein	EMBRYO DEFECTIVE 2777	computational_EMBRYO DEFECTIVE 2777 (EMB2777)%3B FUNCTIONS IN: molecular_function unknown%3B INVOLVED IN: gene silencing%3B LOCATED IN: nucleus%3B EXPRESSED IN: 22 plant structures%3B EXPRESSED DURING: 12 growth stages%3B CONTAINS InterPro DOMAIN/s: Sas10/Utp3/C1D (InterPro:IPR007146)%2C Something about silencing protein 10 (Sas10)%2C C-terminal (InterPro:IPR018972)%3B BEST Arabidopsis thaliana p…	.	EMBRYO DEFECTIVE 2777 (EMB2777)%3B FUNCTIONS IN: molecular_function unknown%3B INVOLVED IN: gene silencing%3B LOCATED IN: nucleus%3B EXPRESSED IN: 22 plant structures%3B EXPRESSED DURING: 12 growth stages%3B CONTAINS InterPro DOMAIN/s: Sas10/Utp3/C1D (InterPro:IPR007146)%2C Something about silencing protein 10 (Sas10)%2C C-terminal (InterPro:IPR018972)%3B BEST Arabidopsis thaliana protein match i…	scaffold_4	21328284	21332474	4191	+	scaffold_4	21327907	21328610	704	*	0.506702958	-0.032868832	267.402141	0.653055556	5.523023245	0.003339917	13.2678	-0.066944444	0.6225	0.253666667	0.114771242	0.4775	0.544444444	-0.498839737	-2.047068364	-1.809894891	-3.598289102	85	MODIFIER	NO	NO	NO	NO	C	B	-0.0623345421120792	-1.46056728099851	-1.87563991639879	-1.57005256120426
AL4G42470	AT2G43650	818967	OG0014078	EMB2777	protein_coding	Sas10/U3 ribonucleoprotein (Utp) family protein	EMBRYO DEFECTIVE 2777	computational_EMBRYO DEFECTIVE 2777 (EMB2777)%3B FUNCTIONS IN: molecular_function unknown%3B INVOLVED IN: gene silencing%3B LOCATED IN: nucleus%3B EXPRESSED IN: 22 plant structures%3B EXPRESSED DURING: 12 growth stages%3B CONTAINS InterPro DOMAIN/s: Sas10/Utp3/C1D (InterPro:IPR007146)%2C Something about silencing protein 10 (Sas10)%2C C-terminal (InterPro:IPR018972)%3B BEST Arabidopsis thaliana p…	.	EMBRYO DEFECTIVE 2777 (EMB2777)%3B FUNCTIONS IN: molecular_function unknown%3B INVOLVED IN: gene silencing%3B LOCATED IN: nucleus%3B EXPRESSED IN: 22 plant structures%3B EXPRESSED DURING: 12 growth stages%3B CONTAINS InterPro DOMAIN/s: Sas10/Utp3/C1D (InterPro:IPR007146)%2C Something about silencing protein 10 (Sas10)%2C C-terminal (InterPro:IPR018972)%3B BEST Arabidopsis thaliana protein match i…	scaffold_4	21328284	21332474	4191	+	scaffold_4	21327907	21328610	704	*	0.506702958	-0.032868832	267.402141	0.653055556	5.523023245	0.003339917	13.2678	-0.066944444	0.6225	0.253666667	0.114771242	0.4775	0.544444444	-0.498839737	-2.047068364	-1.809894891	-3.598289102	56	MODIFIER	NO	NO	NO	NO	C	B	-0.0623345421120792	-1.46056728099851	-1.87563991639879	-1.57005256120426
AL4G45780	AT2G46470	819256	OG0009331	OXA1L	protein_coding	inner membrane protein OXA1-like protein	inner membrane protein OXA1-like	computational_inner membrane protein OXA1-like (OXA1L)%3B FUNCTIONS IN: molecular_function unknown%3B INVOLVED IN: protein import into mitochondrial inner membrane%3B LOCATED IN: mitochondrion%2C membrane%3B EXPRESSED IN: 23 plant structures%3B EXPRESSED DURING: 13 growth stages%3B CONTAINS InterPro DOMAIN/s: Membrane insertion protein%2C OxaA/YidC (InterPro:IPR001708)%2C Membrane insertion prote…	.	inner membrane protein OXA1-like (OXA1L)%3B FUNCTIONS IN: molecular_function unknown%3B INVOLVED IN: protein import into mitochondrial inner membrane%3B LOCATED IN: mitochondrion%2C membrane%3B EXPRESSED IN: 23 plant structures%3B EXPRESSED DURING: 13 growth stages%3B CONTAINS InterPro DOMAIN/s: Membrane insertion protein%2C OxaA/YidC (InterPro:IPR001708)%2C Membrane insertion protein%2C OxaA/Yid…	scaffold_4	22542176	22545074	2899	+	scaffold_4	22542392	22542928	537	*	0.516424457	0.044588155	297.1390059	0.744166667	5.60709792	0.005638017	24.0167	0.468611111	0.706388889	0.343	0.169150327	0.6975	0.228888889	0.435416724	-1.414452913	-2.838726928	-0.570510163	14	MODIFIER	MODERATE	NO	NO	NO	B	B	0.612173780021538	-1.47323857710618	-3.24881482767058	-0.29978349874126897
AL4G45780	AT2G46470	819256	OG0009331	OXA1L	protein_coding	inner membrane protein OXA1-like protein	inner membrane protein OXA1-like	computational_inner membrane protein OXA1-like (OXA1L)%3B FUNCTIONS IN: molecular_function unknown%3B INVOLVED IN: protein import into mitochondrial inner membrane%3B LOCATED IN: mitochondrion%2C membrane%3B EXPRESSED IN: 23 plant structures%3B EXPRESSED DURING: 13 growth stages%3B CONTAINS InterPro DOMAIN/s: Membrane insertion protein%2C OxaA/YidC (InterPro:IPR001708)%2C Membrane insertion prote…	.	inner membrane protein OXA1-like (OXA1L)%3B FUNCTIONS IN: molecular_function unknown%3B INVOLVED IN: protein import into mitochondrial inner membrane%3B LOCATED IN: mitochondrion%2C membrane%3B EXPRESSED IN: 23 plant structures%3B EXPRESSED DURING: 13 growth stages%3B CONTAINS InterPro DOMAIN/s: Membrane insertion protein%2C OxaA/YidC (InterPro:IPR001708)%2C Membrane insertion protein%2C OxaA/Yid…	scaffold_4	22542176	22545074	2899	+	scaffold_4	22542392	22542928	537	*	0.516424457	0.044588155	297.1390059	0.744166667	5.60709792	0.005638017	24.0167	0.468611111	0.706388889	0.343	0.169150327	0.6975	0.228888889	0.435416724	-1.414452913	-2.838726928	-0.570510163	50	MODIFIER	MODERATE	NO	NO	NO	B	B	0.612173780021538	-1.47323857710618	-3.24881482767058	-0.29978349874126897
AL4G45780	AT2G46470	819256	OG0009331	OXA1L	protein_coding	inner membrane protein OXA1-like protein	inner membrane protein OXA1-like	computational_inner membrane protein OXA1-like (OXA1L)%3B FUNCTIONS IN: molecular_function unknown%3B INVOLVED IN: protein import into mitochondrial inner membrane%3B LOCATED IN: mitochondrion%2C membrane%3B EXPRESSED IN: 23 plant structures%3B EXPRESSED DURING: 13 growth stages%3B CONTAINS InterPro DOMAIN/s: Membrane insertion protein%2C OxaA/YidC (InterPro:IPR001708)%2C Membrane insertion prote…	.	inner membrane protein OXA1-like (OXA1L)%3B FUNCTIONS IN: molecular_function unknown%3B INVOLVED IN: protein import into mitochondrial inner membrane%3B LOCATED IN: mitochondrion%2C membrane%3B EXPRESSED IN: 23 plant structures%3B EXPRESSED DURING: 13 growth stages%3B CONTAINS InterPro DOMAIN/s: Membrane insertion protein%2C OxaA/YidC (InterPro:IPR001708)%2C Membrane insertion protein%2C OxaA/Yid…	scaffold_4	22542176	22545074	2899	+	scaffold_4	22542392	22542928	537	*	0.516424457	0.044588155	297.1390059	0.744166667	5.60709792	0.005638017	24.0167	0.468611111	0.706388889	0.343	0.169150327	0.6975	0.228888889	0.435416724	-1.414452913	-2.838726928	-0.570510163	49	MODIFIER	MODERATE	NO	NO	NO	B	B	0.612173780021538	-1.47323857710618	-3.24881482767058	-0.29978349874126897
AL4G45780	AT2G46470	819256	OG0009331	OXA1L	protein_coding	inner membrane protein OXA1-like protein	inner membrane protein OXA1-like	computational_inner membrane protein OXA1-like (OXA1L)%3B FUNCTIONS IN: molecular_function unknown%3B INVOLVED IN: protein import into mitochondrial inner membrane%3B LOCATED IN: mitochondrion%2C membrane%3B EXPRESSED IN: 23 plant structures%3B EXPRESSED DURING: 13 growth stages%3B CONTAINS InterPro DOMAIN/s: Membrane insertion protein%2C OxaA/YidC (InterPro:IPR001708)%2C Membrane insertion prote…	.	inner membrane protein OXA1-like (OXA1L)%3B FUNCTIONS IN: molecular_function unknown%3B INVOLVED IN: protein import into mitochondrial inner membrane%3B LOCATED IN: mitochondrion%2C membrane%3B EXPRESSED IN: 23 plant structures%3B EXPRESSED DURING: 13 growth stages%3B CONTAINS InterPro DOMAIN/s: Membrane insertion protein%2C OxaA/YidC (InterPro:IPR001708)%2C Membrane insertion protein%2C OxaA/Yid…	scaffold_4	22542176	22545074	2899	+	scaffold_4	22542392	22542928	537	*	0.516424457	0.044588155	297.1390059	0.744166667	5.60709792	0.005638017	24.0167	0.468611111	0.706388889	0.343	0.169150327	0.6975	0.228888889	0.435416724	-1.414452913	-2.838726928	-0.570510163	17	MODIFIER	MODERATE	NO	NO	NO	B	B	0.612173780021538	-1.47323857710618	-3.24881482767058	-0.29978349874126897
AL4G45780	AT2G46470	819256	OG0009331	OXA1L	protein_coding	inner membrane protein OXA1-like protein	inner membrane protein OXA1-like	computational_inner membrane protein OXA1-like (OXA1L)%3B FUNCTIONS IN: molecular_function unknown%3B INVOLVED IN: protein import into mitochondrial inner membrane%3B LOCATED IN: mitochondrion%2C membrane%3B EXPRESSED IN: 23 plant structures%3B EXPRESSED DURING: 13 growth stages%3B CONTAINS InterPro DOMAIN/s: Membrane insertion protein%2C OxaA/YidC (InterPro:IPR001708)%2C Membrane insertion prote…	.	inner membrane protein OXA1-like (OXA1L)%3B FUNCTIONS IN: molecular_function unknown%3B INVOLVED IN: protein import into mitochondrial inner membrane%3B LOCATED IN: mitochondrion%2C membrane%3B EXPRESSED IN: 23 plant structures%3B EXPRESSED DURING: 13 growth stages%3B CONTAINS InterPro DOMAIN/s: Membrane insertion protein%2C OxaA/YidC (InterPro:IPR001708)%2C Membrane insertion protein%2C OxaA/Yid…	scaffold_4	22542176	22545074	2899	+	scaffold_4	22542392	22542928	537	*	0.516424457	0.044588155	297.1390059	0.744166667	5.60709792	0.005638017	24.0167	0.468611111	0.706388889	0.343	0.169150327	0.6975	0.228888889	0.435416724	-1.414452913	-2.838726928	-0.570510163	57	MODIFIER	MODERATE	NO	NO	NO	B	B	0.612173780021538	-1.47323857710618	-3.24881482767058	-0.29978349874126897
AL5G13470	AT2G03680	814896	OG0016804	SPR1	protein_coding	spiral1	SPIRAL1	computational_SPIRAL1 (SPR1)%3B FUNCTIONS IN: molecular_function unknown%3B INVOLVED IN: anisotropic cell growth%2C unidimensional cell growth%3B LOCATED IN: spindle microtubule%2C cortical microtubule%2C transverse to long axis%2C preprophase band%2C phragmoplast%3B EXPRESSED IN: 25 plant structures%3B EXPRESSED DURING: 14 growth stages%3B BEST Arabidopsis thaliana protein match is: SPIRAL1-like…	The SPR1 gene encodes a plant-specific 12-kD protein which has a repeated motif at both ends%2C separated by a predicted rod-like domain%2C suggesting that it may act as an intermolecular linker. Ubiquitously expressed and belongs to a six-member gene family in Arabidopsis%3B expressed in transgenic seedlings localized to microtubules within the cortical array%2C preprophase band%2C phragmoplast%…	SPIRAL1 (SPR1)%3B FUNCTIONS IN: molecular_function unknown%3B INVOLVED IN: anisotropic cell growth%2C unidimensional cell growth%3B LOCATED IN: spindle microtubule%2C cortical microtubule%2C transverse to long axis%2C preprophase band%2C phragmoplast%3B EXPRESSED IN: 25 plant structures%3B EXPRESSED DURING: 14 growth stages%3B BEST Arabidopsis thaliana protein match is: SPIRAL1-like2 (TAIR:AT1G69…	scaffold_5	1954212	1955496	1285	+	scaffold_5	1954273	1954737	465	*	0.532190015	-0.28985432	257.9892409	0.664444444	5.564650442	0.00381849	25.8877	0.108888889	0.664444444	0	0.327581699	0.52	0.411111111	-3.151709764	0.428647874	-3.926551627	-0.839464955	69	MODIFIER	NO	NO	NO	NO	C	A	-2.75307584878568	0.370435006560374	0.0998046927992025	-1.56497148495441
AL5G13470	AT2G03680	814896	OG0016804	SPR1	protein_coding	spiral1	SPIRAL1	computational_SPIRAL1 (SPR1)%3B FUNCTIONS IN: molecular_function unknown%3B INVOLVED IN: anisotropic cell growth%2C unidimensional cell growth%3B LOCATED IN: spindle microtubule%2C cortical microtubule%2C transverse to long axis%2C preprophase band%2C phragmoplast%3B EXPRESSED IN: 25 plant structures%3B EXPRESSED DURING: 14 growth stages%3B BEST Arabidopsis thaliana protein match is: SPIRAL1-like…	The SPR1 gene encodes a plant-specific 12-kD protein which has a repeated motif at both ends%2C separated by a predicted rod-like domain%2C suggesting that it may act as an intermolecular linker. Ubiquitously expressed and belongs to a six-member gene family in Arabidopsis%3B expressed in transgenic seedlings localized to microtubules within the cortical array%2C preprophase band%2C phragmoplast%…	SPIRAL1 (SPR1)%3B FUNCTIONS IN: molecular_function unknown%3B INVOLVED IN: anisotropic cell growth%2C unidimensional cell growth%3B LOCATED IN: spindle microtubule%2C cortical microtubule%2C transverse to long axis%2C preprophase band%2C phragmoplast%3B EXPRESSED IN: 25 plant structures%3B EXPRESSED DURING: 14 growth stages%3B BEST Arabidopsis thaliana protein match is: SPIRAL1-like2 (TAIR:AT1G69…	scaffold_5	1954212	1955496	1285	+	scaffold_5	1954273	1954737	465	*	0.532190015	-0.28985432	257.9892409	0.664444444	5.564650442	0.00381849	25.8877	0.108888889	0.664444444	0	0.327581699	0.52	0.411111111	-3.151709764	0.428647874	-3.926551627	-0.839464955	52	MODIFIER	NO	NO	NO	NO	C	A	-2.75307584878568	0.370435006560374	0.0998046927992025	-1.56497148495441
AL5G13470	AT2G03680	814896	OG0016804	SPR1	protein_coding	spiral1	SPIRAL1	computational_SPIRAL1 (SPR1)%3B FUNCTIONS IN: molecular_function unknown%3B INVOLVED IN: anisotropic cell growth%2C unidimensional cell growth%3B LOCATED IN: spindle microtubule%2C cortical microtubule%2C transverse to long axis%2C preprophase band%2C phragmoplast%3B EXPRESSED IN: 25 plant structures%3B EXPRESSED DURING: 14 growth stages%3B BEST Arabidopsis thaliana protein match is: SPIRAL1-like…	The SPR1 gene encodes a plant-specific 12-kD protein which has a repeated motif at both ends%2C separated by a predicted rod-like domain%2C suggesting that it may act as an intermolecular linker. Ubiquitously expressed and belongs to a six-member gene family in Arabidopsis%3B expressed in transgenic seedlings localized to microtubules within the cortical array%2C preprophase band%2C phragmoplast%…	SPIRAL1 (SPR1)%3B FUNCTIONS IN: molecular_function unknown%3B INVOLVED IN: anisotropic cell growth%2C unidimensional cell growth%3B LOCATED IN: spindle microtubule%2C cortical microtubule%2C transverse to long axis%2C preprophase band%2C phragmoplast%3B EXPRESSED IN: 25 plant structures%3B EXPRESSED DURING: 14 growth stages%3B BEST Arabidopsis thaliana protein match is: SPIRAL1-like2 (TAIR:AT1G69…	scaffold_5	1954212	1955496	1285	+	scaffold_5	1954273	1954737	465	*	0.532190015	-0.28985432	257.9892409	0.664444444	5.564650442	0.00381849	25.8877	0.108888889	0.664444444	0	0.327581699	0.52	0.411111111	-3.151709764	0.428647874	-3.926551627	-0.839464955	45	MODIFIER	NO	NO	NO	NO	C	A	-2.75307584878568	0.370435006560374	0.0998046927992025	-1.56497148495441
AL5G13470	AT2G03680	814896	OG0016804	SPR1	protein_coding	spiral1	SPIRAL1	computational_SPIRAL1 (SPR1)%3B FUNCTIONS IN: molecular_function unknown%3B INVOLVED IN: anisotropic cell growth%2C unidimensional cell growth%3B LOCATED IN: spindle microtubule%2C cortical microtubule%2C transverse to long axis%2C preprophase band%2C phragmoplast%3B EXPRESSED IN: 25 plant structures%3B EXPRESSED DURING: 14 growth stages%3B BEST Arabidopsis thaliana protein match is: SPIRAL1-like…	The SPR1 gene encodes a plant-specific 12-kD protein which has a repeated motif at both ends%2C separated by a predicted rod-like domain%2C suggesting that it may act as an intermolecular linker. Ubiquitously expressed and belongs to a six-member gene family in Arabidopsis%3B expressed in transgenic seedlings localized to microtubules within the cortical array%2C preprophase band%2C phragmoplast%…	SPIRAL1 (SPR1)%3B FUNCTIONS IN: molecular_function unknown%3B INVOLVED IN: anisotropic cell growth%2C unidimensional cell growth%3B LOCATED IN: spindle microtubule%2C cortical microtubule%2C transverse to long axis%2C preprophase band%2C phragmoplast%3B EXPRESSED IN: 25 plant structures%3B EXPRESSED DURING: 14 growth stages%3B BEST Arabidopsis thaliana protein match is: SPIRAL1-like2 (TAIR:AT1G69…	scaffold_5	1954212	1955496	1285	+	scaffold_5	1954273	1954737	465	*	0.532190015	-0.28985432	257.9892409	0.664444444	5.564650442	0.00381849	25.8877	0.108888889	0.664444444	0	0.327581699	0.52	0.411111111	-3.151709764	0.428647874	-3.926551627	-0.839464955	3	MODIFIER	NO	NO	NO	NO	C	A	-2.75307584878568	0.370435006560374	0.0998046927992025	-1.56497148495441
AL5G13470	AT2G03680	814896	OG0016804	SPR1	protein_coding	spiral1	SPIRAL1	computational_SPIRAL1 (SPR1)%3B FUNCTIONS IN: molecular_function unknown%3B INVOLVED IN: anisotropic cell growth%2C unidimensional cell growth%3B LOCATED IN: spindle microtubule%2C cortical microtubule%2C transverse to long axis%2C preprophase band%2C phragmoplast%3B EXPRESSED IN: 25 plant structures%3B EXPRESSED DURING: 14 growth stages%3B BEST Arabidopsis thaliana protein match is: SPIRAL1-like…	The SPR1 gene encodes a plant-specific 12-kD protein which has a repeated motif at both ends%2C separated by a predicted rod-like domain%2C suggesting that it may act as an intermolecular linker. Ubiquitously expressed and belongs to a six-member gene family in Arabidopsis%3B expressed in transgenic seedlings localized to microtubules within the cortical array%2C preprophase band%2C phragmoplast%…	SPIRAL1 (SPR1)%3B FUNCTIONS IN: molecular_function unknown%3B INVOLVED IN: anisotropic cell growth%2C unidimensional cell growth%3B LOCATED IN: spindle microtubule%2C cortical microtubule%2C transverse to long axis%2C preprophase band%2C phragmoplast%3B EXPRESSED IN: 25 plant structures%3B EXPRESSED DURING: 14 growth stages%3B BEST Arabidopsis thaliana protein match is: SPIRAL1-like2 (TAIR:AT1G69…	scaffold_5	1954212	1955496	1285	+	scaffold_5	1954273	1954737	465	*	0.532190015	-0.28985432	257.9892409	0.664444444	5.564650442	0.00381849	25.8877	0.108888889	0.664444444	0	0.327581699	0.52	0.411111111	-3.151709764	0.428647874	-3.926551627	-0.839464955	54	MODIFIER	NO	NO	NO	NO	C	A	-2.75307584878568	0.370435006560374	0.0998046927992025	-1.56497148495441
AL5G25760	.	.	.	.	.	.	.	.	.	.	scaffold_5	12812825	12813914	1090	+	scaffold_5	12812848	12813399	552	*	0.449559256	-0.094909735	233.8788792	0.608611111	4.84226703	0.003339917	15.6473	0.376944444	0.586944444	0.186333333	0.194248366	0.5525	0.175555556	-1.203018115	-1.122476551	-2.852885167	0.065201162	105	MODIFIER	MODERATE	NO	NO	NO	A	A	-0.744134846106616	-1.10893881401056	-5.90568458080793	0.381080718738902
AL5G25760	.	.	.	.	.	.	.	.	.	.	scaffold_5	12812825	12813914	1090	+	scaffold_5	12813459	12813732	274	*	0.557248461	-0.075754383	335.7572104	0.753888889	5.990998706	0.003339917	20.4924	0.52	0.724444444	0.224	0.200784314	0.76	0.24	-0.809096547	-1.04644104	-4.153083452	-0.415657405	10	MODIFIER	MODERATE	NO	NO	NO	A	A	-2.37753878294912	-1.03924668541836	-1.94102919788792	-0.523350853734757
AL5G25760	.	.	.	.	.	.	.	.	.	.	scaffold_5	12812825	12813914	1090	+	scaffold_5	12813459	12813732	274	*	0.557248461	-0.075754383	335.7572104	0.753888889	5.990998706	0.003339917	20.4924	0.52	0.724444444	0.224	0.200784314	0.76	0.24	-0.809096547	-1.04644104	-4.153083452	-0.415657405	34	MODIFIER	MODERATE	NO	NO	NO	A	A	-2.37753878294912	-1.03924668541836	-1.94102919788792	-0.523350853734757
AL5G25760	.	.	.	.	.	.	.	.	.	.	scaffold_5	12812825	12813914	1090	+	scaffold_5	12813459	12813732	274	*	0.557248461	-0.075754383	335.7572104	0.753888889	5.990998706	0.003339917	20.4924	0.52	0.724444444	0.224	0.200784314	0.76	0.24	-0.809096547	-1.04644104	-4.153083452	-0.415657405	13	MODIFIER	MODERATE	NO	NO	NO	A	A	-2.37753878294912	-1.03924668541836	-1.94102919788792	-0.523350853734757
AL5G25760	.	.	.	.	.	.	.	.	.	.	scaffold_5	12812825	12813914	1090	+	scaffold_5	12812848	12813399	552	*	0.449559256	-0.094909735	233.8788792	0.608611111	4.84226703	0.003339917	15.6473	0.376944444	0.586944444	0.186333333	0.194248366	0.5525	0.175555556	-1.203018115	-1.122476551	-2.852885167	0.065201162	118	MODIFIER	MODERATE	NO	NO	NO	A	A	-0.744134846106616	-1.10893881401056	-5.90568458080793	0.381080718738902
AL5G25760	.	.	.	.	.	.	.	.	.	.	scaffold_5	12812825	12813914	1090	+	scaffold_5	12813459	12813732	274	*	0.557248461	-0.075754383	335.7572104	0.753888889	5.990998706	0.003339917	20.4924	0.52	0.724444444	0.224	0.200784314	0.76	0.24	-0.809096547	-1.04644104	-4.153083452	-0.415657405	3	MODIFIER	MODERATE	NO	NO	NO	A	A	-2.37753878294912	-1.03924668541836	-1.94102919788792	-0.523350853734757
AL5G25760	.	.	.	.	.	.	.	.	.	.	scaffold_5	12812825	12813914	1090	+	scaffold_5	12813459	12813732	274	*	0.557248461	-0.075754383	335.7572104	0.753888889	5.990998706	0.003339917	20.4924	0.52	0.724444444	0.224	0.200784314	0.76	0.24	-0.809096547	-1.04644104	-4.153083452	-0.415657405	33	MODIFIER	MODERATE	NO	NO	NO	A	A	-2.37753878294912	-1.03924668541836	-1.94102919788792	-0.523350853734757
AL5G25760	.	.	.	.	.	.	.	.	.	.	scaffold_5	12812825	12813914	1090	+	scaffold_5	12812848	12813399	552	*	0.449559256	-0.094909735	233.8788792	0.608611111	4.84226703	0.003339917	15.6473	0.376944444	0.586944444	0.186333333	0.194248366	0.5525	0.175555556	-1.203018115	-1.122476551	-2.852885167	0.065201162	104	MODIFIER	MODERATE	NO	NO	NO	A	A	-0.744134846106616	-1.10893881401056	-5.90568458080793	0.381080718738902
AL5G26180	AT3G46960	823849	OG0011279	.	protein_coding	RNA helicase%2C ATP-dependent%2C SK12/DOB1 protein	.	computational_RNA helicase%2C ATP-dependent%2C SK12/DOB1 protein%3B FUNCTIONS IN: hydrolase activity%2C acting on acid anhydrides%2C in phosphorus-containing anhydrides%2C helicase activity%2C ATP-dependent helicase activity%2C ATP binding%2C nucleic acid binding%3B INVOLVED IN: biological_process unknown%3B LOCATED IN: vacuole%3B EXPRESSED IN: 25 plant structures%3B EXPRESSED DURING: 14 growth s…	The gene encodes a DExD%26		scaffold_5	12989067	12996367	7301	-	scaffold_5	12990016	12990453	438	*	0.179776753	-0.040711209	289.7909237	0.494444444	1.87212481	0.146542428	15.5379	0.389444444	0.389444444	0.214666667	0.49124183	0.885	0.495555556	-0.906705432	2.33257707	-5.163037837	-0.260804646	90	MODIFIER	MODERATE	NO	0.875	0.5	B	A	-0.846222592159269	2.19510164606541	-4.62543128007335	0.0355675337489615
AL5G26920	AT3G47630	823917	OG0011315	.	protein_coding	translocator assembly/maintenance protein	.	computational_FUNCTIONS IN: molecular_function unknown%3B INVOLVED IN: biological_process unknown%3B LOCATED IN: endomembrane system%3B EXPRESSED IN: 21 plant structures%3B EXPRESSED DURING: 13 growth stages%3B CONTAINS InterPro DOMAIN/s: Mitochondrial matrix Mmp37 (InterPro:IPR015222)%3B Has 325 Blast hits to 325 proteins in 172 species: Archae - 0%3B Bacteria - 0%3B Metazoa - 109%3B Fungi - 140…	.	FUNCTIONS IN: molecular_function unknown%3B INVOLVED IN: biological_process unknown%3B LOCATED IN: endomembrane system%3B EXPRESSED IN: 21 plant structures%3B EXPRESSED DURING: 13 growth stages%3B CONTAINS InterPro DOMAIN/s: Mitochondrial matrix Mmp37 (InterPro:IPR015222)%3B Has 325 Blast hits to 325 proteins in 172 species: Archae - 0%3B Bacteria - 0%3B Metazoa - 109%3B Fungi - 140%3B Plants - 4…	scaffold_5	13377609	13380269	2661	-	scaffold_5	13377280	13378158	879	*	0.62899413	-0.180746808	220.2316624	0.666388889	6.816741438	0.001024626	17.2943	0.648611111	0.666388889	0.110333333	0.017254902	0.6575	0.008888889	-1.997833314	-3.181518189	-4.183759636	0.061126089	51	MODIFIER	MODERATE	NO	NO	NO	A	B	-1.03581412054277	-3.41511470560722	-1.39038261692681	0.040648609998816
AL5G26920	AT3G47630	823917	OG0011315	.	protein_coding	translocator assembly/maintenance protein	.	computational_FUNCTIONS IN: molecular_function unknown%3B INVOLVED IN: biological_process unknown%3B LOCATED IN: endomembrane system%3B EXPRESSED IN: 21 plant structures%3B EXPRESSED DURING: 13 growth stages%3B CONTAINS InterPro DOMAIN/s: Mitochondrial matrix Mmp37 (InterPro:IPR015222)%3B Has 325 Blast hits to 325 proteins in 172 species: Archae - 0%3B Bacteria - 0%3B Metazoa - 109%3B Fungi - 140…	.	FUNCTIONS IN: molecular_function unknown%3B INVOLVED IN: biological_process unknown%3B LOCATED IN: endomembrane system%3B EXPRESSED IN: 21 plant structures%3B EXPRESSED DURING: 13 growth stages%3B CONTAINS InterPro DOMAIN/s: Mitochondrial matrix Mmp37 (InterPro:IPR015222)%3B Has 325 Blast hits to 325 proteins in 172 species: Archae - 0%3B Bacteria - 0%3B Metazoa - 109%3B Fungi - 140%3B Plants - 4…	scaffold_5	13377609	13380269	2661	-	scaffold_5	13377280	13378158	879	*	0.62899413	-0.180746808	220.2316624	0.666388889	6.816741438	0.001024626	17.2943	0.648611111	0.666388889	0.110333333	0.017254902	0.6575	0.008888889	-1.997833314	-3.181518189	-4.183759636	0.061126089	68	MODIFIER	MODERATE	NO	NO	NO	A	B	-1.03581412054277	-3.41511470560722	-1.39038261692681	0.040648609998816
AL5G26920	AT3G47630	823917	OG0011315	.	protein_coding	translocator assembly/maintenance protein	.	computational_FUNCTIONS IN: molecular_function unknown%3B INVOLVED IN: biological_process unknown%3B LOCATED IN: endomembrane system%3B EXPRESSED IN: 21 plant structures%3B EXPRESSED DURING: 13 growth stages%3B CONTAINS InterPro DOMAIN/s: Mitochondrial matrix Mmp37 (InterPro:IPR015222)%3B Has 325 Blast hits to 325 proteins in 172 species: Archae - 0%3B Bacteria - 0%3B Metazoa - 109%3B Fungi - 140…	.	FUNCTIONS IN: molecular_function unknown%3B INVOLVED IN: biological_process unknown%3B LOCATED IN: endomembrane system%3B EXPRESSED IN: 21 plant structures%3B EXPRESSED DURING: 13 growth stages%3B CONTAINS InterPro DOMAIN/s: Mitochondrial matrix Mmp37 (InterPro:IPR015222)%3B Has 325 Blast hits to 325 proteins in 172 species: Archae - 0%3B Bacteria - 0%3B Metazoa - 109%3B Fungi - 140%3B Plants - 4…	scaffold_5	13377609	13380269	2661	-	scaffold_5	13378180	13378776	597	*	0.836810429	-0.237735052	305.5633052	0.8575	9.043867375	0.001024626	8.1067	0.5375	0.8575	0.078333333	0	0.6975	0.16	-2.332492345	-3.382251938	-4.712333894	-1.320323521	9	MODIFIER	MODERATE	NO	NO	NO	A	B	-1.03581412054277	-3.52282072252245	-1.39038261692681	0
AL5G26920	AT3G47630	823917	OG0011315	.	protein_coding	translocator assembly/maintenance protein	.	computational_FUNCTIONS IN: molecular_function unknown%3B INVOLVED IN: biological_process unknown%3B LOCATED IN: endomembrane system%3B EXPRESSED IN: 21 plant structures%3B EXPRESSED DURING: 13 growth stages%3B CONTAINS InterPro DOMAIN/s: Mitochondrial matrix Mmp37 (InterPro:IPR015222)%3B Has 325 Blast hits to 325 proteins in 172 species: Archae - 0%3B Bacteria - 0%3B Metazoa - 109%3B Fungi - 140…	.	FUNCTIONS IN: molecular_function unknown%3B INVOLVED IN: biological_process unknown%3B LOCATED IN: endomembrane system%3B EXPRESSED IN: 21 plant structures%3B EXPRESSED DURING: 13 growth stages%3B CONTAINS InterPro DOMAIN/s: Mitochondrial matrix Mmp37 (InterPro:IPR015222)%3B Has 325 Blast hits to 325 proteins in 172 species: Archae - 0%3B Bacteria - 0%3B Metazoa - 109%3B Fungi - 140%3B Plants - 4…	scaffold_5	13377609	13380269	2661	-	scaffold_5	13378180	13378776	597	*	0.836810429	-0.237735052	305.5633052	0.8575	9.043867375	0.001024626	8.1067	0.5375	0.8575	0.078333333	0	0.6975	0.16	-2.332492345	-3.382251938	-4.712333894	-1.320323521	7	MODIFIER	MODERATE	NO	NO	NO	A	B	-1.03581412054277	-3.52282072252245	-1.39038261692681	0
AL5G26920	AT3G47630	823917	OG0011315	.	protein_coding	translocator assembly/maintenance protein	.	computational_FUNCTIONS IN: molecular_function unknown%3B INVOLVED IN: biological_process unknown%3B LOCATED IN: endomembrane system%3B EXPRESSED IN: 21 plant structures%3B EXPRESSED DURING: 13 growth stages%3B CONTAINS InterPro DOMAIN/s: Mitochondrial matrix Mmp37 (InterPro:IPR015222)%3B Has 325 Blast hits to 325 proteins in 172 species: Archae - 0%3B Bacteria - 0%3B Metazoa - 109%3B Fungi - 140…	.	FUNCTIONS IN: molecular_function unknown%3B INVOLVED IN: biological_process unknown%3B LOCATED IN: endomembrane system%3B EXPRESSED IN: 21 plant structures%3B EXPRESSED DURING: 13 growth stages%3B CONTAINS InterPro DOMAIN/s: Mitochondrial matrix Mmp37 (InterPro:IPR015222)%3B Has 325 Blast hits to 325 proteins in 172 species: Archae - 0%3B Bacteria - 0%3B Metazoa - 109%3B Fungi - 140%3B Plants - 4…	scaffold_5	13377609	13380269	2661	-	scaffold_5	13379539	13391602	12064	*	0.43516457	-0.089030181	176.5019756	0.535	4.716631686	0.001024626	14.1721	0.215277778	0.4925	0.179666667	0.088888889	0.4375	0.222222222	-1.272738747	-2.348168988	-2.031707302	-1.141020327	143	MODIFIER	MODERATE	NO	NO	NO	A	B	-0.375889762130957	-3.52282072252245	-0.960189975550941	0
AL5G26920	AT3G47630	823917	OG0011315	.	protein_coding	translocator assembly/maintenance protein	.	computational_FUNCTIONS IN: molecular_function unknown%3B INVOLVED IN: biological_process unknown%3B LOCATED IN: endomembrane system%3B EXPRESSED IN: 21 plant structures%3B EXPRESSED DURING: 13 growth stages%3B CONTAINS InterPro DOMAIN/s: Mitochondrial matrix Mmp37 (InterPro:IPR015222)%3B Has 325 Blast hits to 325 proteins in 172 species: Archae - 0%3B Bacteria - 0%3B Metazoa - 109%3B Fungi - 140…	.	FUNCTIONS IN: molecular_function unknown%3B INVOLVED IN: biological_process unknown%3B LOCATED IN: endomembrane system%3B EXPRESSED IN: 21 plant structures%3B EXPRESSED DURING: 13 growth stages%3B CONTAINS InterPro DOMAIN/s: Mitochondrial matrix Mmp37 (InterPro:IPR015222)%3B Has 325 Blast hits to 325 proteins in 172 species: Archae - 0%3B Bacteria - 0%3B Metazoa - 109%3B Fungi - 140%3B Plants - 4…	scaffold_5	13377609	13380269	2661	-	scaffold_5	13377280	13378158	879	*	0.62899413	-0.180746808	220.2316624	0.666388889	6.816741438	0.001024626	17.2943	0.648611111	0.666388889	0.110333333	0.017254902	0.6575	0.008888889	-1.997833314	-3.181518189	-4.183759636	0.061126089	11	MODIFIER	MODERATE	NO	NO	NO	A	B	-1.03581412054277	-3.41511470560722	-1.39038261692681	0.040648609998816
AL5G26920	AT3G47630	823917	OG0011315	.	protein_coding	translocator assembly/maintenance protein	.	computational_FUNCTIONS IN: molecular_function unknown%3B INVOLVED IN: biological_process unknown%3B LOCATED IN: endomembrane system%3B EXPRESSED IN: 21 plant structures%3B EXPRESSED DURING: 13 growth stages%3B CONTAINS InterPro DOMAIN/s: Mitochondrial matrix Mmp37 (InterPro:IPR015222)%3B Has 325 Blast hits to 325 proteins in 172 species: Archae - 0%3B Bacteria - 0%3B Metazoa - 109%3B Fungi - 140…	.	FUNCTIONS IN: molecular_function unknown%3B INVOLVED IN: biological_process unknown%3B LOCATED IN: endomembrane system%3B EXPRESSED IN: 21 plant structures%3B EXPRESSED DURING: 13 growth stages%3B CONTAINS InterPro DOMAIN/s: Mitochondrial matrix Mmp37 (InterPro:IPR015222)%3B Has 325 Blast hits to 325 proteins in 172 species: Archae - 0%3B Bacteria - 0%3B Metazoa - 109%3B Fungi - 140%3B Plants - 4…	scaffold_5	13377609	13380269	2661	-	scaffold_5	13379539	13391602	12064	*	0.43516457	-0.089030181	176.5019756	0.535	4.716631686	0.001024626	14.1721	0.215277778	0.4925	0.179666667	0.088888889	0.4375	0.222222222	-1.272738747	-2.348168988	-2.031707302	-1.141020327	137	MODIFIER	MODERATE	NO	NO	NO	A	B	-0.375889762130957	-3.52282072252245	-0.960189975550941	0
AL5G26920	AT3G47630	823917	OG0011315	.	protein_coding	translocator assembly/maintenance protein	.	computational_FUNCTIONS IN: molecular_function unknown%3B INVOLVED IN: biological_process unknown%3B LOCATED IN: endomembrane system%3B EXPRESSED IN: 21 plant structures%3B EXPRESSED DURING: 13 growth stages%3B CONTAINS InterPro DOMAIN/s: Mitochondrial matrix Mmp37 (InterPro:IPR015222)%3B Has 325 Blast hits to 325 proteins in 172 species: Archae - 0%3B Bacteria - 0%3B Metazoa - 109%3B Fungi - 140…	.	FUNCTIONS IN: molecular_function unknown%3B INVOLVED IN: biological_process unknown%3B LOCATED IN: endomembrane system%3B EXPRESSED IN: 21 plant structures%3B EXPRESSED DURING: 13 growth stages%3B CONTAINS InterPro DOMAIN/s: Mitochondrial matrix Mmp37 (InterPro:IPR015222)%3B Has 325 Blast hits to 325 proteins in 172 species: Archae - 0%3B Bacteria - 0%3B Metazoa - 109%3B Fungi - 140%3B Plants - 4…	scaffold_5	13377609	13380269	2661	-	scaffold_5	13378180	13378776	597	*	0.836810429	-0.237735052	305.5633052	0.8575	9.043867375	0.001024626	8.1067	0.5375	0.8575	0.078333333	0	0.6975	0.16	-2.332492345	-3.382251938	-4.712333894	-1.320323521	39	MODIFIER	MODERATE	NO	NO	NO	A	B	-1.03581412054277	-3.52282072252245	-1.39038261692681	0
AL5G26930	AT3G47640	823918	OG0011316	PYE	protein_coding	basic helix-loop-helix (bHLH) DNA-binding superfamily protein	POPEYE	computational_POPEYE (PYE)%3B FUNCTIONS IN: DNA binding%2C sequence-specific DNA binding transcription factor activity%3B INVOLVED IN: cellular response to iron ion starvation%2C iron ion homeostasis%2C regulation of transcription%3B LOCATED IN: nucleus%2C chloroplast%3B EXPRESSED IN: 23 plant structures%3B EXPRESSED DURING: 13 growth stages%3B CONTAINS InterPro DOMAIN/s: Helix-loop-helix DNA-bin…	Encodes POPEYE (PYE)%2C a bHLH transcription factor regulating response to iron deficiency in Arabidopsis roots.	POPEYE (PYE)%3B FUNCTIONS IN: DNA binding%2C sequence-specific DNA binding transcription factor activity%3B INVOLVED IN: cellular response to iron ion starvation%2C iron ion homeostasis%2C regulation of transcription%3B LOCATED IN: nucleus%2C chloroplast%3B EXPRESSED IN: 23 plant structures%3B EXPRESSED DURING: 13 growth stages%3B CONTAINS InterPro DOMAIN/s: Helix-loop-helix DNA-binding domain (I…	scaffold_5	13391374	13393088	1715	+	scaffold_5	13392317	13392912	596	*	0.8764767	-0.254478153	317.5636437	0.899166667	9.469526224	0.001024626	7.1259	0.405833333	0.899166667	0.067	0.011764706	0.6525	0.246666667	-2.451017418	-3.245388018	-4.452766178	-1.943809628	12	MODIFIER	MODERATE	NO	NO	NO	B	B	-1.0722740298473	-3.38026864131112	-2.08557392539021	0.0457296862486681
AL5G26930	AT3G47640	823918	OG0011316	PYE	protein_coding	basic helix-loop-helix (bHLH) DNA-binding superfamily protein	POPEYE	computational_POPEYE (PYE)%3B FUNCTIONS IN: DNA binding%2C sequence-specific DNA binding transcription factor activity%3B INVOLVED IN: cellular response to iron ion starvation%2C iron ion homeostasis%2C regulation of transcription%3B LOCATED IN: nucleus%2C chloroplast%3B EXPRESSED IN: 23 plant structures%3B EXPRESSED DURING: 13 growth stages%3B CONTAINS InterPro DOMAIN/s: Helix-loop-helix DNA-bin…	Encodes POPEYE (PYE)%2C a bHLH transcription factor regulating response to iron deficiency in Arabidopsis roots.	POPEYE (PYE)%3B FUNCTIONS IN: DNA binding%2C sequence-specific DNA binding transcription factor activity%3B INVOLVED IN: cellular response to iron ion starvation%2C iron ion homeostasis%2C regulation of transcription%3B LOCATED IN: nucleus%2C chloroplast%3B EXPRESSED IN: 23 plant structures%3B EXPRESSED DURING: 13 growth stages%3B CONTAINS InterPro DOMAIN/s: Helix-loop-helix DNA-binding domain (I…	scaffold_5	13391374	13393088	1715	+	scaffold_5	13392317	13392912	596	*	0.8764767	-0.254478153	317.5636437	0.899166667	9.469526224	0.001024626	7.1259	0.405833333	0.899166667	0.067	0.011764706	0.6525	0.246666667	-2.451017418	-3.245388018	-4.452766178	-1.943809628	63	MODIFIER	MODERATE	NO	NO	NO	B	B	-1.0722740298473	-3.38026864131112	-2.08557392539021	0.0457296862486681
AL5G26930	AT3G47640	823918	OG0011316	PYE	protein_coding	basic helix-loop-helix (bHLH) DNA-binding superfamily protein	POPEYE	computational_POPEYE (PYE)%3B FUNCTIONS IN: DNA binding%2C sequence-specific DNA binding transcription factor activity%3B INVOLVED IN: cellular response to iron ion starvation%2C iron ion homeostasis%2C regulation of transcription%3B LOCATED IN: nucleus%2C chloroplast%3B EXPRESSED IN: 23 plant structures%3B EXPRESSED DURING: 13 growth stages%3B CONTAINS InterPro DOMAIN/s: Helix-loop-helix DNA-bin…	Encodes POPEYE (PYE)%2C a bHLH transcription factor regulating response to iron deficiency in Arabidopsis roots.	POPEYE (PYE)%3B FUNCTIONS IN: DNA binding%2C sequence-specific DNA binding transcription factor activity%3B INVOLVED IN: cellular response to iron ion starvation%2C iron ion homeostasis%2C regulation of transcription%3B LOCATED IN: nucleus%2C chloroplast%3B EXPRESSED IN: 23 plant structures%3B EXPRESSED DURING: 13 growth stages%3B CONTAINS InterPro DOMAIN/s: Helix-loop-helix DNA-binding domain (I…	scaffold_5	13391374	13393088	1715	+	scaffold_5	13392317	13392912	596	*	0.8764767	-0.254478153	317.5636437	0.899166667	9.469526224	0.001024626	7.1259	0.405833333	0.899166667	0.067	0.011764706	0.6525	0.246666667	-2.451017418	-3.245388018	-4.452766178	-1.943809628	1	MODIFIER	MODERATE	NO	NO	NO	B	B	-1.0722740298473	-3.38026864131112	-2.08557392539021	0.0457296862486681
AL5G26930	AT3G47640	823918	OG0011316	PYE	protein_coding	basic helix-loop-helix (bHLH) DNA-binding superfamily protein	POPEYE	computational_POPEYE (PYE)%3B FUNCTIONS IN: DNA binding%2C sequence-specific DNA binding transcription factor activity%3B INVOLVED IN: cellular response to iron ion starvation%2C iron ion homeostasis%2C regulation of transcription%3B LOCATED IN: nucleus%2C chloroplast%3B EXPRESSED IN: 23 plant structures%3B EXPRESSED DURING: 13 growth stages%3B CONTAINS InterPro DOMAIN/s: Helix-loop-helix DNA-bin…	Encodes POPEYE (PYE)%2C a bHLH transcription factor regulating response to iron deficiency in Arabidopsis roots.	POPEYE (PYE)%3B FUNCTIONS IN: DNA binding%2C sequence-specific DNA binding transcription factor activity%3B INVOLVED IN: cellular response to iron ion starvation%2C iron ion homeostasis%2C regulation of transcription%3B LOCATED IN: nucleus%2C chloroplast%3B EXPRESSED IN: 23 plant structures%3B EXPRESSED DURING: 13 growth stages%3B CONTAINS InterPro DOMAIN/s: Helix-loop-helix DNA-binding domain (I…	scaffold_5	13391374	13393088	1715	+	scaffold_5	13391616	13392286	671	*	0.826316667	-0.185531245	298.3981713	0.865	8.952965886	0.001024626	13.0865	0.545	0.865	0.132	0	0.705	0.16	-1.771241262	-3.382251938	-4.389054102	-1.320323521	8	MODIFIER	MODERATE	NO	NO	NO	B	B	-0.375889762130957	-3.52282072252245	-0.960189975550941	0
AL5G26930	AT3G47640	823918	OG0011316	PYE	protein_coding	basic helix-loop-helix (bHLH) DNA-binding superfamily protein	POPEYE	computational_POPEYE (PYE)%3B FUNCTIONS IN: DNA binding%2C sequence-specific DNA binding transcription factor activity%3B INVOLVED IN: cellular response to iron ion starvation%2C iron ion homeostasis%2C regulation of transcription%3B LOCATED IN: nucleus%2C chloroplast%3B EXPRESSED IN: 23 plant structures%3B EXPRESSED DURING: 13 growth stages%3B CONTAINS InterPro DOMAIN/s: Helix-loop-helix DNA-bin…	Encodes POPEYE (PYE)%2C a bHLH transcription factor regulating response to iron deficiency in Arabidopsis roots.	POPEYE (PYE)%3B FUNCTIONS IN: DNA binding%2C sequence-specific DNA binding transcription factor activity%3B INVOLVED IN: cellular response to iron ion starvation%2C iron ion homeostasis%2C regulation of transcription%3B LOCATED IN: nucleus%2C chloroplast%3B EXPRESSED IN: 23 plant structures%3B EXPRESSED DURING: 13 growth stages%3B CONTAINS InterPro DOMAIN/s: Helix-loop-helix DNA-binding domain (I…	scaffold_5	13391374	13393088	1715	+	scaffold_5	13391616	13392286	671	*	0.826316667	-0.185531245	298.3981713	0.865	8.952965886	0.001024626	13.0865	0.545	0.865	0.132	0	0.705	0.16	-1.771241262	-3.382251938	-4.389054102	-1.320323521	7	MODIFIER	MODERATE	NO	NO	NO	B	B	-0.375889762130957	-3.52282072252245	-0.960189975550941	0
AL5G26930	AT3G47640	823918	OG0011316	PYE	protein_coding	basic helix-loop-helix (bHLH) DNA-binding superfamily protein	POPEYE	computational_POPEYE (PYE)%3B FUNCTIONS IN: DNA binding%2C sequence-specific DNA binding transcription factor activity%3B INVOLVED IN: cellular response to iron ion starvation%2C iron ion homeostasis%2C regulation of transcription%3B LOCATED IN: nucleus%2C chloroplast%3B EXPRESSED IN: 23 plant structures%3B EXPRESSED DURING: 13 growth stages%3B CONTAINS InterPro DOMAIN/s: Helix-loop-helix DNA-bin…	Encodes POPEYE (PYE)%2C a bHLH transcription factor regulating response to iron deficiency in Arabidopsis roots.	POPEYE (PYE)%3B FUNCTIONS IN: DNA binding%2C sequence-specific DNA binding transcription factor activity%3B INVOLVED IN: cellular response to iron ion starvation%2C iron ion homeostasis%2C regulation of transcription%3B LOCATED IN: nucleus%2C chloroplast%3B EXPRESSED IN: 23 plant structures%3B EXPRESSED DURING: 13 growth stages%3B CONTAINS InterPro DOMAIN/s: Helix-loop-helix DNA-binding domain (I…	scaffold_5	13391374	13393088	1715	+	scaffold_5	13391616	13392286	671	*	0.826316667	-0.185531245	298.3981713	0.865	8.952965886	0.001024626	13.0865	0.545	0.865	0.132	0	0.705	0.16	-1.771241262	-3.382251938	-4.389054102	-1.320323521	47	MODIFIER	MODERATE	NO	NO	NO	B	B	-0.375889762130957	-3.52282072252245	-0.960189975550941	0
AL5G26930	AT3G47640	823918	OG0011316	PYE	protein_coding	basic helix-loop-helix (bHLH) DNA-binding superfamily protein	POPEYE	computational_POPEYE (PYE)%3B FUNCTIONS IN: DNA binding%2C sequence-specific DNA binding transcription factor activity%3B INVOLVED IN: cellular response to iron ion starvation%2C iron ion homeostasis%2C regulation of transcription%3B LOCATED IN: nucleus%2C chloroplast%3B EXPRESSED IN: 23 plant structures%3B EXPRESSED DURING: 13 growth stages%3B CONTAINS InterPro DOMAIN/s: Helix-loop-helix DNA-bin…	Encodes POPEYE (PYE)%2C a bHLH transcription factor regulating response to iron deficiency in Arabidopsis roots.	POPEYE (PYE)%3B FUNCTIONS IN: DNA binding%2C sequence-specific DNA binding transcription factor activity%3B INVOLVED IN: cellular response to iron ion starvation%2C iron ion homeostasis%2C regulation of transcription%3B LOCATED IN: nucleus%2C chloroplast%3B EXPRESSED IN: 23 plant structures%3B EXPRESSED DURING: 13 growth stages%3B CONTAINS InterPro DOMAIN/s: Helix-loop-helix DNA-binding domain (I…	scaffold_5	13391374	13393088	1715	+	scaffold_5	13392965	13394143	1179	*	0.848165502	-0.236855215	310.4496071	0.878333333	9.160317158	0.001024626	3.6862	0.798333333	0.878333333	0.082	0.013333333	0.845	0.046666667	-2.294145998	-3.227139495	-5.800158593	-0.281180009	4	MODIFIER	NO	NO	NO	NO	B	B	-1.0722740298473	-3.14584966331915	-2.08557392539021	-0.589404844982833
AL5G26930	AT3G47640	823918	OG0011316	PYE	protein_coding	basic helix-loop-helix (bHLH) DNA-binding superfamily protein	POPEYE	computational_POPEYE (PYE)%3B FUNCTIONS IN: DNA binding%2C sequence-specific DNA binding transcription factor activity%3B INVOLVED IN: cellular response to iron ion starvation%2C iron ion homeostasis%2C regulation of transcription%3B LOCATED IN: nucleus%2C chloroplast%3B EXPRESSED IN: 23 plant structures%3B EXPRESSED DURING: 13 growth stages%3B CONTAINS InterPro DOMAIN/s: Helix-loop-helix DNA-bin…	Encodes POPEYE (PYE)%2C a bHLH transcription factor regulating response to iron deficiency in Arabidopsis roots.	POPEYE (PYE)%3B FUNCTIONS IN: DNA binding%2C sequence-specific DNA binding transcription factor activity%3B INVOLVED IN: cellular response to iron ion starvation%2C iron ion homeostasis%2C regulation of transcription%3B LOCATED IN: nucleus%2C chloroplast%3B EXPRESSED IN: 23 plant structures%3B EXPRESSED DURING: 13 growth stages%3B CONTAINS InterPro DOMAIN/s: Helix-loop-helix DNA-binding domain (I…	scaffold_5	13391374	13393088	1715	+	scaffold_5	13392965	13394143	1179	*	0.848165502	-0.236855215	310.4496071	0.878333333	9.160317158	0.001024626	3.6862	0.798333333	0.878333333	0.082	0.013333333	0.845	0.046666667	-2.294145998	-3.227139495	-5.800158593	-0.281180009	27	MODIFIER		NO	NO	NO	B	B	-1.0722740298473	-3.14584966331915	-2.08557392539021	-0.589404844982833
AL5G26930	AT3G47640	823918	OG0011316	PYE	protein_coding	basic helix-loop-helix (bHLH) DNA-binding superfamily protein	POPEYE	computational_POPEYE (PYE)%3B FUNCTIONS IN: DNA binding%2C sequence-specific DNA binding transcription factor activity%3B INVOLVED IN: cellular response to iron ion starvation%2C iron ion homeostasis%2C regulation of transcription%3B LOCATED IN: nucleus%2C chloroplast%3B EXPRESSED IN: 23 plant structures%3B EXPRESSED DURING: 13 growth stages%3B CONTAINS InterPro DOMAIN/s: Helix-loop-helix DNA-bin…	Encodes POPEYE (PYE)%2C a bHLH transcription factor regulating response to iron deficiency in Arabidopsis roots.	POPEYE (PYE)%3B FUNCTIONS IN: DNA binding%2C sequence-specific DNA binding transcription factor activity%3B INVOLVED IN: cellular response to iron ion starvation%2C iron ion homeostasis%2C regulation of transcription%3B LOCATED IN: nucleus%2C chloroplast%3B EXPRESSED IN: 23 plant structures%3B EXPRESSED DURING: 13 growth stages%3B CONTAINS InterPro DOMAIN/s: Helix-loop-helix DNA-binding domain (I…	scaffold_5	13391374	13393088	1715	+	scaffold_5	13379539	13391602	12064	*	0.43516457	-0.089030181	176.5019756	0.535	4.716631686	0.001024626	14.1721	0.215277778	0.4925	0.179666667	0.088888889	0.4375	0.222222222	-1.272738747	-2.348168988	-2.031707302	-1.141020327	143	MODIFIER	NO	NO	NO	NO	B	B	-0.375889762130957	-3.52282072252245	-0.960189975550941	0
AL5G26930	AT3G47640	823918	OG0011316	PYE	protein_coding	basic helix-loop-helix (bHLH) DNA-binding superfamily protein	POPEYE	computational_POPEYE (PYE)%3B FUNCTIONS IN: DNA binding%2C sequence-specific DNA binding transcription factor activity%3B INVOLVED IN: cellular response to iron ion starvation%2C iron ion homeostasis%2C regulation of transcription%3B LOCATED IN: nucleus%2C chloroplast%3B EXPRESSED IN: 23 plant structures%3B EXPRESSED DURING: 13 growth stages%3B CONTAINS InterPro DOMAIN/s: Helix-loop-helix DNA-bin…	Encodes POPEYE (PYE)%2C a bHLH transcription factor regulating response to iron deficiency in Arabidopsis roots.	POPEYE (PYE)%3B FUNCTIONS IN: DNA binding%2C sequence-specific DNA binding transcription factor activity%3B INVOLVED IN: cellular response to iron ion starvation%2C iron ion homeostasis%2C regulation of transcription%3B LOCATED IN: nucleus%2C chloroplast%3B EXPRESSED IN: 23 plant structures%3B EXPRESSED DURING: 13 growth stages%3B CONTAINS InterPro DOMAIN/s: Helix-loop-helix DNA-binding domain (I…	scaffold_5	13391374	13393088	1715	+	scaffold_5	13379539	13391602	12064	*	0.43516457	-0.089030181	176.5019756	0.535	4.716631686	0.001024626	14.1721	0.215277778	0.4925	0.179666667	0.088888889	0.4375	0.222222222	-1.272738747	-2.348168988	-2.031707302	-1.141020327	137	MODIFIER	NO	NO	NO	NO	B	B	-0.375889762130957	-3.52282072252245	-0.960189975550941	0
AL5G26940	AT3G47650	823919	OG0011317	.	protein_coding	DnaJ/Hsp40 cysteine-rich domain superfamily protein	.	computational_DnaJ/Hsp40 cysteine-rich domain superfamily protein%3B FUNCTIONS IN: unfolded protein binding%2C heat shock protein binding%3B INVOLVED IN: protein folding%3B LOCATED IN: chloroplast%3B EXPRESSED IN: 23 plant structures%3B EXPRESSED DURING: 13 growth stages%3B CONTAINS InterPro DOMAIN/s: Heat shock protein DnaJ%2C cysteine-rich domain (InterPro:IPR001305)%3B Has 88 Blast hits to 88 …	.	DnaJ/Hsp40 cysteine-rich domain superfamily protein%3B FUNCTIONS IN: unfolded protein binding%2C heat shock protein binding%3B INVOLVED IN: protein folding%3B LOCATED IN: chloroplast%3B EXPRESSED IN: 23 plant structures%3B EXPRESSED DURING: 13 growth stages%3B CONTAINS InterPro DOMAIN/s: Heat shock protein DnaJ%2C cysteine-rich domain (InterPro:IPR001305)%3B Has 88 Blast hits to 88 proteins in 28…	scaffold_5	13393284	13394320	1037	+	scaffold_5	13392965	13394143	1179	*	0.848165502	-0.236855215	310.4496071	0.878333333	9.160317158	0.001024626	3.6862	0.798333333	0.878333333	0.082	0.013333333	0.845	0.046666667	-2.294145998	-3.227139495	-5.800158593	-0.281180009	4	MODIFIER	MODERATE	NO	NO	NO	B	B	-1.0722740298473	-3.14584966331915	-2.08557392539021	-0.589404844982833
AL5G26940	AT3G47650	823919	OG0011317	.	protein_coding	DnaJ/Hsp40 cysteine-rich domain superfamily protein	.	computational_DnaJ/Hsp40 cysteine-rich domain superfamily protein%3B FUNCTIONS IN: unfolded protein binding%2C heat shock protein binding%3B INVOLVED IN: protein folding%3B LOCATED IN: chloroplast%3B EXPRESSED IN: 23 plant structures%3B EXPRESSED DURING: 13 growth stages%3B CONTAINS InterPro DOMAIN/s: Heat shock protein DnaJ%2C cysteine-rich domain (InterPro:IPR001305)%3B Has 88 Blast hits to 88 …	.	DnaJ/Hsp40 cysteine-rich domain superfamily protein%3B FUNCTIONS IN: unfolded protein binding%2C heat shock protein binding%3B INVOLVED IN: protein folding%3B LOCATED IN: chloroplast%3B EXPRESSED IN: 23 plant structures%3B EXPRESSED DURING: 13 growth stages%3B CONTAINS InterPro DOMAIN/s: Heat shock protein DnaJ%2C cysteine-rich domain (InterPro:IPR001305)%3B Has 88 Blast hits to 88 proteins in 28…	scaffold_5	13393284	13394320	1037	+	scaffold_5	13379539	13391602	12064	*	0.43516457	-0.089030181	176.5019756	0.535	4.716631686	0.001024626	14.1721	0.215277778	0.4925	0.179666667	0.088888889	0.4375	0.222222222	-1.272738747	-2.348168988	-2.031707302	-1.141020327	143	MODIFIER	NO	NO	NO	NO	B	B	-0.375889762130957	-3.52282072252245	-0.960189975550941	0
AL5G26940	AT3G47650	823919	OG0011317	.	protein_coding	DnaJ/Hsp40 cysteine-rich domain superfamily protein	.	computational_DnaJ/Hsp40 cysteine-rich domain superfamily protein%3B FUNCTIONS IN: unfolded protein binding%2C heat shock protein binding%3B INVOLVED IN: protein folding%3B LOCATED IN: chloroplast%3B EXPRESSED IN: 23 plant structures%3B EXPRESSED DURING: 13 growth stages%3B CONTAINS InterPro DOMAIN/s: Heat shock protein DnaJ%2C cysteine-rich domain (InterPro:IPR001305)%3B Has 88 Blast hits to 88 …	.	DnaJ/Hsp40 cysteine-rich domain superfamily protein%3B FUNCTIONS IN: unfolded protein binding%2C heat shock protein binding%3B INVOLVED IN: protein folding%3B LOCATED IN: chloroplast%3B EXPRESSED IN: 23 plant structures%3B EXPRESSED DURING: 13 growth stages%3B CONTAINS InterPro DOMAIN/s: Heat shock protein DnaJ%2C cysteine-rich domain (InterPro:IPR001305)%3B Has 88 Blast hits to 88 proteins in 28…	scaffold_5	13393284	13394320	1037	+	scaffold_5	13392317	13392912	596	*	0.8764767	-0.254478153	317.5636437	0.899166667	9.469526224	0.001024626	7.1259	0.405833333	0.899166667	0.067	0.011764706	0.6525	0.246666667	-2.451017418	-3.245388018	-4.452766178	-1.943809628	63	MODIFIER	NO	NO	NO	NO	B	B	-1.0722740298473	-3.38026864131112	-2.08557392539021	0.0457296862486681
AL5G26940	AT3G47650	823919	OG0011317	.	protein_coding	DnaJ/Hsp40 cysteine-rich domain superfamily protein	.	computational_DnaJ/Hsp40 cysteine-rich domain superfamily protein%3B FUNCTIONS IN: unfolded protein binding%2C heat shock protein binding%3B INVOLVED IN: protein folding%3B LOCATED IN: chloroplast%3B EXPRESSED IN: 23 plant structures%3B EXPRESSED DURING: 13 growth stages%3B CONTAINS InterPro DOMAIN/s: Heat shock protein DnaJ%2C cysteine-rich domain (InterPro:IPR001305)%3B Has 88 Blast hits to 88 …	.	DnaJ/Hsp40 cysteine-rich domain superfamily protein%3B FUNCTIONS IN: unfolded protein binding%2C heat shock protein binding%3B INVOLVED IN: protein folding%3B LOCATED IN: chloroplast%3B EXPRESSED IN: 23 plant structures%3B EXPRESSED DURING: 13 growth stages%3B CONTAINS InterPro DOMAIN/s: Heat shock protein DnaJ%2C cysteine-rich domain (InterPro:IPR001305)%3B Has 88 Blast hits to 88 proteins in 28…	scaffold_5	13393284	13394320	1037	+	scaffold_5	13392965	13394143	1179	*	0.848165502	-0.236855215	310.4496071	0.878333333	9.160317158	0.001024626	3.6862	0.798333333	0.878333333	0.082	0.013333333	0.845	0.046666667	-2.294145998	-3.227139495	-5.800158593	-0.281180009	27	MODIFIER	MODERATE	NO	NO	NO	B	B	-1.0722740298473	-3.14584966331915	-2.08557392539021	-0.589404844982833
AL5G26940	AT3G47650	823919	OG0011317	.	protein_coding	DnaJ/Hsp40 cysteine-rich domain superfamily protein	.	computational_DnaJ/Hsp40 cysteine-rich domain superfamily protein%3B FUNCTIONS IN: unfolded protein binding%2C heat shock protein binding%3B INVOLVED IN: protein folding%3B LOCATED IN: chloroplast%3B EXPRESSED IN: 23 plant structures%3B EXPRESSED DURING: 13 growth stages%3B CONTAINS InterPro DOMAIN/s: Heat shock protein DnaJ%2C cysteine-rich domain (InterPro:IPR001305)%3B Has 88 Blast hits to 88 …	.	DnaJ/Hsp40 cysteine-rich domain superfamily protein%3B FUNCTIONS IN: unfolded protein binding%2C heat shock protein binding%3B INVOLVED IN: protein folding%3B LOCATED IN: chloroplast%3B EXPRESSED IN: 23 plant structures%3B EXPRESSED DURING: 13 growth stages%3B CONTAINS InterPro DOMAIN/s: Heat shock protein DnaJ%2C cysteine-rich domain (InterPro:IPR001305)%3B Has 88 Blast hits to 88 proteins in 28…	scaffold_5	13393284	13394320	1037	+	scaffold_5	13392317	13392912	596	*	0.8764767	-0.254478153	317.5636437	0.899166667	9.469526224	0.001024626	7.1259	0.405833333	0.899166667	0.067	0.011764706	0.6525	0.246666667	-2.451017418	-3.245388018	-4.452766178	-1.943809628	12	MODIFIER		NO	NO	NO	B	B	-1.0722740298473	-3.38026864131112	-2.08557392539021	0.0457296862486681
AL5G26940	AT3G47650	823919	OG0011317	.	protein_coding	DnaJ/Hsp40 cysteine-rich domain superfamily protein	.	computational_DnaJ/Hsp40 cysteine-rich domain superfamily protein%3B FUNCTIONS IN: unfolded protein binding%2C heat shock protein binding%3B INVOLVED IN: protein folding%3B LOCATED IN: chloroplast%3B EXPRESSED IN: 23 plant structures%3B EXPRESSED DURING: 13 growth stages%3B CONTAINS InterPro DOMAIN/s: Heat shock protein DnaJ%2C cysteine-rich domain (InterPro:IPR001305)%3B Has 88 Blast hits to 88 …	.	DnaJ/Hsp40 cysteine-rich domain superfamily protein%3B FUNCTIONS IN: unfolded protein binding%2C heat shock protein binding%3B INVOLVED IN: protein folding%3B LOCATED IN: chloroplast%3B EXPRESSED IN: 23 plant structures%3B EXPRESSED DURING: 13 growth stages%3B CONTAINS InterPro DOMAIN/s: Heat shock protein DnaJ%2C cysteine-rich domain (InterPro:IPR001305)%3B Has 88 Blast hits to 88 proteins in 28…	scaffold_5	13393284	13394320	1037	+	scaffold_5	13392317	13392912	596	*	0.8764767	-0.254478153	317.5636437	0.899166667	9.469526224	0.001024626	7.1259	0.405833333	0.899166667	0.067	0.011764706	0.6525	0.246666667	-2.451017418	-3.245388018	-4.452766178	-1.943809628	1	MODIFIER	NO	NO	NO	NO	B	B	-1.0722740298473	-3.38026864131112	-2.08557392539021	0.0457296862486681
AL5G26940	AT3G47650	823919	OG0011317	.	protein_coding	DnaJ/Hsp40 cysteine-rich domain superfamily protein	.	computational_DnaJ/Hsp40 cysteine-rich domain superfamily protein%3B FUNCTIONS IN: unfolded protein binding%2C heat shock protein binding%3B INVOLVED IN: protein folding%3B LOCATED IN: chloroplast%3B EXPRESSED IN: 23 plant structures%3B EXPRESSED DURING: 13 growth stages%3B CONTAINS InterPro DOMAIN/s: Heat shock protein DnaJ%2C cysteine-rich domain (InterPro:IPR001305)%3B Has 88 Blast hits to 88 …	.	DnaJ/Hsp40 cysteine-rich domain superfamily protein%3B FUNCTIONS IN: unfolded protein binding%2C heat shock protein binding%3B INVOLVED IN: protein folding%3B LOCATED IN: chloroplast%3B EXPRESSED IN: 23 plant structures%3B EXPRESSED DURING: 13 growth stages%3B CONTAINS InterPro DOMAIN/s: Heat shock protein DnaJ%2C cysteine-rich domain (InterPro:IPR001305)%3B Has 88 Blast hits to 88 proteins in 28…	scaffold_5	13393284	13394320	1037	+	scaffold_5	13391616	13392286	671	*	0.826316667	-0.185531245	298.3981713	0.865	8.952965886	0.001024626	13.0865	0.545	0.865	0.132	0	0.705	0.16	-1.771241262	-3.382251938	-4.389054102	-1.320323521	7	MODIFIER	NO	NO	NO	NO	B	B	-0.375889762130957	-3.52282072252245	-0.960189975550941	0
AL5G26940	AT3G47650	823919	OG0011317	.	protein_coding	DnaJ/Hsp40 cysteine-rich domain superfamily protein	.	computational_DnaJ/Hsp40 cysteine-rich domain superfamily protein%3B FUNCTIONS IN: unfolded protein binding%2C heat shock protein binding%3B INVOLVED IN: protein folding%3B LOCATED IN: chloroplast%3B EXPRESSED IN: 23 plant structures%3B EXPRESSED DURING: 13 growth stages%3B CONTAINS InterPro DOMAIN/s: Heat shock protein DnaJ%2C cysteine-rich domain (InterPro:IPR001305)%3B Has 88 Blast hits to 88 …	.	DnaJ/Hsp40 cysteine-rich domain superfamily protein%3B FUNCTIONS IN: unfolded protein binding%2C heat shock protein binding%3B INVOLVED IN: protein folding%3B LOCATED IN: chloroplast%3B EXPRESSED IN: 23 plant structures%3B EXPRESSED DURING: 13 growth stages%3B CONTAINS InterPro DOMAIN/s: Heat shock protein DnaJ%2C cysteine-rich domain (InterPro:IPR001305)%3B Has 88 Blast hits to 88 proteins in 28…	scaffold_5	13393284	13394320	1037	+	scaffold_5	13391616	13392286	671	*	0.826316667	-0.185531245	298.3981713	0.865	8.952965886	0.001024626	13.0865	0.545	0.865	0.132	0	0.705	0.16	-1.771241262	-3.382251938	-4.389054102	-1.320323521	8	MODIFIER	NO	NO	NO	NO	B	B	-0.375889762130957	-3.52282072252245	-0.960189975550941	0
AL5G26940	AT3G47650	823919	OG0011317	.	protein_coding	DnaJ/Hsp40 cysteine-rich domain superfamily protein	.	computational_DnaJ/Hsp40 cysteine-rich domain superfamily protein%3B FUNCTIONS IN: unfolded protein binding%2C heat shock protein binding%3B INVOLVED IN: protein folding%3B LOCATED IN: chloroplast%3B EXPRESSED IN: 23 plant structures%3B EXPRESSED DURING: 13 growth stages%3B CONTAINS InterPro DOMAIN/s: Heat shock protein DnaJ%2C cysteine-rich domain (InterPro:IPR001305)%3B Has 88 Blast hits to 88 …	.	DnaJ/Hsp40 cysteine-rich domain superfamily protein%3B FUNCTIONS IN: unfolded protein binding%2C heat shock protein binding%3B INVOLVED IN: protein folding%3B LOCATED IN: chloroplast%3B EXPRESSED IN: 23 plant structures%3B EXPRESSED DURING: 13 growth stages%3B CONTAINS InterPro DOMAIN/s: Heat shock protein DnaJ%2C cysteine-rich domain (InterPro:IPR001305)%3B Has 88 Blast hits to 88 proteins in 28…	scaffold_5	13393284	13394320	1037	+	scaffold_5	13379539	13391602	12064	*	0.43516457	-0.089030181	176.5019756	0.535	4.716631686	0.001024626	14.1721	0.215277778	0.4925	0.179666667	0.088888889	0.4375	0.222222222	-1.272738747	-2.348168988	-2.031707302	-1.141020327	137	MODIFIER	NO	NO	NO	NO	B	B	-0.375889762130957	-3.52282072252245	-0.960189975550941	0
AL5G26940	AT3G47650	823919	OG0011317	.	protein_coding	DnaJ/Hsp40 cysteine-rich domain superfamily protein	.	computational_DnaJ/Hsp40 cysteine-rich domain superfamily protein%3B FUNCTIONS IN: unfolded protein binding%2C heat shock protein binding%3B INVOLVED IN: protein folding%3B LOCATED IN: chloroplast%3B EXPRESSED IN: 23 plant structures%3B EXPRESSED DURING: 13 growth stages%3B CONTAINS InterPro DOMAIN/s: Heat shock protein DnaJ%2C cysteine-rich domain (InterPro:IPR001305)%3B Has 88 Blast hits to 88 …	.	DnaJ/Hsp40 cysteine-rich domain superfamily protein%3B FUNCTIONS IN: unfolded protein binding%2C heat shock protein binding%3B INVOLVED IN: protein folding%3B LOCATED IN: chloroplast%3B EXPRESSED IN: 23 plant structures%3B EXPRESSED DURING: 13 growth stages%3B CONTAINS InterPro DOMAIN/s: Heat shock protein DnaJ%2C cysteine-rich domain (InterPro:IPR001305)%3B Has 88 Blast hits to 88 proteins in 28…	scaffold_5	13393284	13394320	1037	+	scaffold_5	13391616	13392286	671	*	0.826316667	-0.185531245	298.3981713	0.865	8.952965886	0.001024626	13.0865	0.545	0.865	0.132	0	0.705	0.16	-1.771241262	-3.382251938	-4.389054102	-1.320323521	47	MODIFIER		NO	NO	NO	B	B	-0.375889762130957	-3.52282072252245	-0.960189975550941	0
AL5G28210	AT3G48730	824034	OG0001437	GSA2	protein_coding	glutamate-1-semialdehyde 2%2C1-aminomutase 2	glutamate-1-semialdehyde 2%2C1-aminomutase 2	computational_glutamate-1-semialdehyde 2%2C1-aminomutase 2 (GSA2)%3B FUNCTIONS IN: glutamate-1-semialdehyde 2%2C1-aminomutase activity%2C pyridoxal phosphate binding%2C transaminase activity%2C catalytic activity%3B INVOLVED IN: porphyrin biosynthetic process%3B LOCATED IN: chloroplast stroma%2C chloroplast%2C chloroplast envelope%3B EXPRESSED IN: 23 plant structures%3B EXPRESSED DURING: 15 growt…	.	glutamate-1-semialdehyde 2%2C1-aminomutase 2 (GSA2)%3B FUNCTIONS IN: glutamate-1-semialdehyde 2%2C1-aminomutase activity%2C pyridoxal phosphate binding%2C transaminase activity%2C catalytic activity%3B INVOLVED IN: porphyrin biosynthetic process%3B LOCATED IN: chloroplast stroma%2C chloroplast%2C chloroplast envelope%3B EXPRESSED IN: 23 plant structures%3B EXPRESSED DURING: 15 growth stages%3B CO…	scaffold_5	13941275	13943278	2004	+	scaffold_5	13941978	13942900	923	*	0.358219172	0.0389423	279.4499222	0.643333333	3.837913208	0.018310425	13.2003	0.445	0.576666667	0.32	0.296732026	0.745	0.3	0.194880546	0.069760262	-3.360222065	-0.163002904	138	MODIFIER	MODERATE	NO	NO	NO	C	A	0.433520224429393	0.180365564945264	-4.16082322738741	0.66053991248076
AL5G28210	AT3G48730	824034	OG0001437	GSA2	protein_coding	glutamate-1-semialdehyde 2%2C1-aminomutase 2	glutamate-1-semialdehyde 2%2C1-aminomutase 2	computational_glutamate-1-semialdehyde 2%2C1-aminomutase 2 (GSA2)%3B FUNCTIONS IN: glutamate-1-semialdehyde 2%2C1-aminomutase activity%2C pyridoxal phosphate binding%2C transaminase activity%2C catalytic activity%3B INVOLVED IN: porphyrin biosynthetic process%3B LOCATED IN: chloroplast stroma%2C chloroplast%2C chloroplast envelope%3B EXPRESSED IN: 23 plant structures%3B EXPRESSED DURING: 15 growt…	.	glutamate-1-semialdehyde 2%2C1-aminomutase 2 (GSA2)%3B FUNCTIONS IN: glutamate-1-semialdehyde 2%2C1-aminomutase activity%2C pyridoxal phosphate binding%2C transaminase activity%2C catalytic activity%3B INVOLVED IN: porphyrin biosynthetic process%3B LOCATED IN: chloroplast stroma%2C chloroplast%2C chloroplast envelope%3B EXPRESSED IN: 23 plant structures%3B EXPRESSED DURING: 15 growth stages%3B CO…	scaffold_5	13941275	13943278	2004	+	scaffold_5	13941978	13942900	923	*	0.358219172	0.0389423	279.4499222	0.643333333	3.837913208	0.018310425	13.2003	0.445	0.576666667	0.32	0.296732026	0.745	0.3	0.194880546	0.069760262	-3.360222065	-0.163002904	97	MODIFIER	MODERATE	NO	NO	NO	C	A	0.433520224429393	0.180365564945264	-4.16082322738741	0.66053991248076
AL5G28210	AT3G48730	824034	OG0001437	GSA2	protein_coding	glutamate-1-semialdehyde 2%2C1-aminomutase 2	glutamate-1-semialdehyde 2%2C1-aminomutase 2	computational_glutamate-1-semialdehyde 2%2C1-aminomutase 2 (GSA2)%3B FUNCTIONS IN: glutamate-1-semialdehyde 2%2C1-aminomutase activity%2C pyridoxal phosphate binding%2C transaminase activity%2C catalytic activity%3B INVOLVED IN: porphyrin biosynthetic process%3B LOCATED IN: chloroplast stroma%2C chloroplast%2C chloroplast envelope%3B EXPRESSED IN: 23 plant structures%3B EXPRESSED DURING: 15 growt…	.	glutamate-1-semialdehyde 2%2C1-aminomutase 2 (GSA2)%3B FUNCTIONS IN: glutamate-1-semialdehyde 2%2C1-aminomutase activity%2C pyridoxal phosphate binding%2C transaminase activity%2C catalytic activity%3B INVOLVED IN: porphyrin biosynthetic process%3B LOCATED IN: chloroplast stroma%2C chloroplast%2C chloroplast envelope%3B EXPRESSED IN: 23 plant structures%3B EXPRESSED DURING: 15 growth stages%3B CO…	scaffold_5	13941275	13943278	2004	+	scaffold_5	13941978	13942900	923	*	0.358219172	0.0389423	279.4499222	0.643333333	3.837913208	0.018310425	13.2003	0.445	0.576666667	0.32	0.296732026	0.745	0.3	0.194880546	0.069760262	-3.360222065	-0.163002904	97	MODIFIER	MODERATE	NO	NO	NO	C	A	0.433520224429393	0.180365564945264	-4.16082322738741	0.66053991248076
AL5G28210	AT3G48730	824034	OG0001437	GSA2	protein_coding	glutamate-1-semialdehyde 2%2C1-aminomutase 2	glutamate-1-semialdehyde 2%2C1-aminomutase 2	computational_glutamate-1-semialdehyde 2%2C1-aminomutase 2 (GSA2)%3B FUNCTIONS IN: glutamate-1-semialdehyde 2%2C1-aminomutase activity%2C pyridoxal phosphate binding%2C transaminase activity%2C catalytic activity%3B INVOLVED IN: porphyrin biosynthetic process%3B LOCATED IN: chloroplast stroma%2C chloroplast%2C chloroplast envelope%3B EXPRESSED IN: 23 plant structures%3B EXPRESSED DURING: 15 growt…	.	glutamate-1-semialdehyde 2%2C1-aminomutase 2 (GSA2)%3B FUNCTIONS IN: glutamate-1-semialdehyde 2%2C1-aminomutase activity%2C pyridoxal phosphate binding%2C transaminase activity%2C catalytic activity%3B INVOLVED IN: porphyrin biosynthetic process%3B LOCATED IN: chloroplast stroma%2C chloroplast%2C chloroplast envelope%3B EXPRESSED IN: 23 plant structures%3B EXPRESSED DURING: 15 growth stages%3B CO…	scaffold_5	13941275	13943278	2004	+	scaffold_5	13941978	13942900	923	*	0.358219172	0.0389423	279.4499222	0.643333333	3.837913208	0.018310425	13.2003	0.445	0.576666667	0.32	0.296732026	0.745	0.3	0.194880546	0.069760262	-3.360222065	-0.163002904	138	MODIFIER	MODERATE	NO	NO	NO	C	A	0.433520224429393	0.180365564945264	-4.16082322738741	0.66053991248076
AL5G37760	AT3G56430	824810	OG0015658	.	protein_coding	import inner membrane translocase subunit	.	computational_unknown protein%3B FUNCTIONS IN: molecular_function unknown%3B INVOLVED IN: biological_process unknown%3B LOCATED IN: mitochondrion%2C vacuole%3B EXPRESSED IN: 22 plant structures%3B EXPRESSED DURING: 13 growth stages%3B BEST Arabidopsis thaliana protein match is: unknown protein (TAIR:AT2G40800.1)%3B Has 3121 Blast hits to 1477 proteins in 196 species: Archae - 12%3B Bacteria - 170…	.	unknown protein%3B FUNCTIONS IN: molecular_function unknown%3B INVOLVED IN: biological_process unknown%3B LOCATED IN: mitochondrion%2C vacuole%3B EXPRESSED IN: 22 plant structures%3B EXPRESSED DURING: 13 growth stages%3B BEST Arabidopsis thaliana protein match is: unknown protein (TAIR:AT2G40800.1)%3B Has 3121 Blast hits to 1477 proteins in 196 species: Archae - 12%3B Bacteria - 170%3B Metazoa - …	scaffold_5	17937749	17940228	2480	-	scaffold_5	17938440	17938805	366	*	0.472110605	-0.183535777	295.1001492	0.67	4.972110637	0.012124056	26.4066	0.479722222	0.6475	0.105	0.346405229	0.7175	0.237777778	-2.053609819	0.647630146	-4.67457859	0.73758814	75	MODIFIER		NO	0	0.0555555555555556	B	A	-0.838930610298362	0.832937314490474	-3.35206106160078	0.86378296247484
AL5G37760	AT3G56430	824810	OG0015658	.	protein_coding	import inner membrane translocase subunit	.	computational_unknown protein%3B FUNCTIONS IN: molecular_function unknown%3B INVOLVED IN: biological_process unknown%3B LOCATED IN: mitochondrion%2C vacuole%3B EXPRESSED IN: 22 plant structures%3B EXPRESSED DURING: 13 growth stages%3B BEST Arabidopsis thaliana protein match is: unknown protein (TAIR:AT2G40800.1)%3B Has 3121 Blast hits to 1477 proteins in 196 species: Archae - 12%3B Bacteria - 170…	.	unknown protein%3B FUNCTIONS IN: molecular_function unknown%3B INVOLVED IN: biological_process unknown%3B LOCATED IN: mitochondrion%2C vacuole%3B EXPRESSED IN: 22 plant structures%3B EXPRESSED DURING: 13 growth stages%3B BEST Arabidopsis thaliana protein match is: unknown protein (TAIR:AT2G40800.1)%3B Has 3121 Blast hits to 1477 proteins in 196 species: Archae - 12%3B Bacteria - 170%3B Metazoa - …	scaffold_5	17937749	17940228	2480	-	scaffold_5	17938440	17938805	366	*	0.472110605	-0.183535777	295.1001492	0.67	4.972110637	0.012124056	26.4066	0.479722222	0.6475	0.105	0.346405229	0.7175	0.237777778	-2.053609819	0.647630146	-4.67457859	0.73758814	60	MODIFIER	NO	NO	0	0.0555555555555556	B	A	-0.838930610298362	0.832937314490474	-3.35206106160078	0.86378296247484
AL5G37760	AT3G56430	824810	OG0015658	.	protein_coding	import inner membrane translocase subunit	.	computational_unknown protein%3B FUNCTIONS IN: molecular_function unknown%3B INVOLVED IN: biological_process unknown%3B LOCATED IN: mitochondrion%2C vacuole%3B EXPRESSED IN: 22 plant structures%3B EXPRESSED DURING: 13 growth stages%3B BEST Arabidopsis thaliana protein match is: unknown protein (TAIR:AT2G40800.1)%3B Has 3121 Blast hits to 1477 proteins in 196 species: Archae - 12%3B Bacteria - 170…	.	unknown protein%3B FUNCTIONS IN: molecular_function unknown%3B INVOLVED IN: biological_process unknown%3B LOCATED IN: mitochondrion%2C vacuole%3B EXPRESSED IN: 22 plant structures%3B EXPRESSED DURING: 13 growth stages%3B BEST Arabidopsis thaliana protein match is: unknown protein (TAIR:AT2G40800.1)%3B Has 3121 Blast hits to 1477 proteins in 196 species: Archae - 12%3B Bacteria - 170%3B Metazoa - …	scaffold_5	17937749	17940228	2480	-	scaffold_5	17938440	17938805	366	*	0.472110605	-0.183535777	295.1001492	0.67	4.972110637	0.012124056	26.4066	0.479722222	0.6475	0.105	0.346405229	0.7175	0.237777778	-2.053609819	0.647630146	-4.67457859	0.73758814	57	MODIFIER	NO	NO	0	0.0555555555555556	B	A	-0.838930610298362	0.832937314490474	-3.35206106160078	0.86378296247484
AL5G37760	AT3G56430	824810	OG0015658	.	protein_coding	import inner membrane translocase subunit	.	computational_unknown protein%3B FUNCTIONS IN: molecular_function unknown%3B INVOLVED IN: biological_process unknown%3B LOCATED IN: mitochondrion%2C vacuole%3B EXPRESSED IN: 22 plant structures%3B EXPRESSED DURING: 13 growth stages%3B BEST Arabidopsis thaliana protein match is: unknown protein (TAIR:AT2G40800.1)%3B Has 3121 Blast hits to 1477 proteins in 196 species: Archae - 12%3B Bacteria - 170…	.	unknown protein%3B FUNCTIONS IN: molecular_function unknown%3B INVOLVED IN: biological_process unknown%3B LOCATED IN: mitochondrion%2C vacuole%3B EXPRESSED IN: 22 plant structures%3B EXPRESSED DURING: 13 growth stages%3B BEST Arabidopsis thaliana protein match is: unknown protein (TAIR:AT2G40800.1)%3B Has 3121 Blast hits to 1477 proteins in 196 species: Archae - 12%3B Bacteria - 170%3B Metazoa - …	scaffold_5	17937749	17940228	2480	-	scaffold_5	17938440	17938805	366	*	0.472110605	-0.183535777	295.1001492	0.67	4.972110637	0.012124056	26.4066	0.479722222	0.6475	0.105	0.346405229	0.7175	0.237777778	-2.053609819	0.647630146	-4.67457859	0.73758814	79	MODIFIER	NO	NO	0	0.0555555555555556	B	A	-0.838930610298362	0.832937314490474	-3.35206106160078	0.86378296247484
AL5G37760	AT3G56430	824810	OG0015658	.	protein_coding	import inner membrane translocase subunit	.	computational_unknown protein%3B FUNCTIONS IN: molecular_function unknown%3B INVOLVED IN: biological_process unknown%3B LOCATED IN: mitochondrion%2C vacuole%3B EXPRESSED IN: 22 plant structures%3B EXPRESSED DURING: 13 growth stages%3B BEST Arabidopsis thaliana protein match is: unknown protein (TAIR:AT2G40800.1)%3B Has 3121 Blast hits to 1477 proteins in 196 species: Archae - 12%3B Bacteria - 170…	.	unknown protein%3B FUNCTIONS IN: molecular_function unknown%3B INVOLVED IN: biological_process unknown%3B LOCATED IN: mitochondrion%2C vacuole%3B EXPRESSED IN: 22 plant structures%3B EXPRESSED DURING: 13 growth stages%3B BEST Arabidopsis thaliana protein match is: unknown protein (TAIR:AT2G40800.1)%3B Has 3121 Blast hits to 1477 proteins in 196 species: Archae - 12%3B Bacteria - 170%3B Metazoa - …	scaffold_5	17937749	17940228	2480	-	scaffold_5	17938440	17938805	366	*	0.472110605	-0.183535777	295.1001492	0.67	4.972110637	0.012124056	26.4066	0.479722222	0.6475	0.105	0.346405229	0.7175	0.237777778	-2.053609819	0.647630146	-4.67457859	0.73758814	85	MODIFIER	NO	NO	0	0.0555555555555556	B	A	-0.838930610298362	0.832937314490474	-3.35206106160078	0.86378296247484
AL5G37860	AT3G56510	824818	OG0015653	.	protein_coding	RNA-binding (RRM/RBD/RNP motifs) family protein	.	computational_RNA-binding (RRM/RBD/RNP motifs) family protein%3B FUNCTIONS IN: TATA-binding protein binding%2C nucleic acid binding%3B INVOLVED IN: biological_process unknown%3B LOCATED IN: cellular_component unknown%3B EXPRESSED IN: 22 plant structures%3B EXPRESSED DURING: 13 growth stages%3B CONTAINS InterPro DOMAIN/s: RNA recognition motif%2C RNP-1 (InterPro:IPR000504)%3B Has 528 Blast hits to…	.	RNA-binding (RRM/RBD/RNP motifs) family protein%3B FUNCTIONS IN: TATA-binding protein binding%2C nucleic acid binding%3B INVOLVED IN: biological_process unknown%3B LOCATED IN: cellular_component unknown%3B EXPRESSED IN: 22 plant structures%3B EXPRESSED DURING: 13 growth stages%3B CONTAINS InterPro DOMAIN/s: RNA recognition motif%2C RNP-1 (InterPro:IPR000504)%3B Has 528 Blast hits to 522 proteins …	scaffold_5	17961751	17964318	2568	-	scaffold_5	17962593	17963060	468	*	0.586555599	-0.231925211	292.2251774	0.709722222	6.232582875	0.00381849	23.3895	-0.469444444	0.701111111	0.063333333	0.242875817	0.155	0.624444444	-2.489363766	-0.556772349	-0.722070191	-3.260058077	25	MODIFIER	MODERATE	NO	0.6875	0.5	B	B	-2.18065527270471	1.00399981194407	-3.84764298446577	-1.3769716637099
AL5G37860	AT3G56510	824818	OG0015653	.	protein_coding	RNA-binding (RRM/RBD/RNP motifs) family protein	.	computational_RNA-binding (RRM/RBD/RNP motifs) family protein%3B FUNCTIONS IN: TATA-binding protein binding%2C nucleic acid binding%3B INVOLVED IN: biological_process unknown%3B LOCATED IN: cellular_component unknown%3B EXPRESSED IN: 22 plant structures%3B EXPRESSED DURING: 13 growth stages%3B CONTAINS InterPro DOMAIN/s: RNA recognition motif%2C RNP-1 (InterPro:IPR000504)%3B Has 528 Blast hits to…	.	RNA-binding (RRM/RBD/RNP motifs) family protein%3B FUNCTIONS IN: TATA-binding protein binding%2C nucleic acid binding%3B INVOLVED IN: biological_process unknown%3B LOCATED IN: cellular_component unknown%3B EXPRESSED IN: 22 plant structures%3B EXPRESSED DURING: 13 growth stages%3B CONTAINS InterPro DOMAIN/s: RNA recognition motif%2C RNP-1 (InterPro:IPR000504)%3B Has 528 Blast hits to 522 proteins …	scaffold_5	17961751	17964318	2568	-	scaffold_5	17962593	17963060	468	*	0.586555599	-0.231925211	292.2251774	0.709722222	6.232582875	0.00381849	23.3895	-0.469444444	0.701111111	0.063333333	0.242875817	0.155	0.624444444	-2.489363766	-0.556772349	-0.722070191	-3.260058077	15	MODIFIER	MODERATE	NO	0.6875	0.5	B	B	-2.18065527270471	1.00399981194407	-3.84764298446577	-1.3769716637099
AL5G37860	AT3G56510	824818	OG0015653	.	protein_coding	RNA-binding (RRM/RBD/RNP motifs) family protein	.	computational_RNA-binding (RRM/RBD/RNP motifs) family protein%3B FUNCTIONS IN: TATA-binding protein binding%2C nucleic acid binding%3B INVOLVED IN: biological_process unknown%3B LOCATED IN: cellular_component unknown%3B EXPRESSED IN: 22 plant structures%3B EXPRESSED DURING: 13 growth stages%3B CONTAINS InterPro DOMAIN/s: RNA recognition motif%2C RNP-1 (InterPro:IPR000504)%3B Has 528 Blast hits to…	.	RNA-binding (RRM/RBD/RNP motifs) family protein%3B FUNCTIONS IN: TATA-binding protein binding%2C nucleic acid binding%3B INVOLVED IN: biological_process unknown%3B LOCATED IN: cellular_component unknown%3B EXPRESSED IN: 22 plant structures%3B EXPRESSED DURING: 13 growth stages%3B CONTAINS InterPro DOMAIN/s: RNA recognition motif%2C RNP-1 (InterPro:IPR000504)%3B Has 528 Blast hits to 522 proteins …	scaffold_5	17961751	17964318	2568	-	scaffold_5	17962593	17963060	468	*	0.586555599	-0.231925211	292.2251774	0.709722222	6.232582875	0.00381849	23.3895	-0.469444444	0.701111111	0.063333333	0.242875817	0.155	0.624444444	-2.489363766	-0.556772349	-0.722070191	-3.260058077	21	MODIFIER	MODERATE	NO	0.6875	0.5	B	B	-2.18065527270471	1.00399981194407	-3.84764298446577	-1.3769716637099
AL5G37860	AT3G56510	824818	OG0015653	.	protein_coding	RNA-binding (RRM/RBD/RNP motifs) family protein	.	computational_RNA-binding (RRM/RBD/RNP motifs) family protein%3B FUNCTIONS IN: TATA-binding protein binding%2C nucleic acid binding%3B INVOLVED IN: biological_process unknown%3B LOCATED IN: cellular_component unknown%3B EXPRESSED IN: 22 plant structures%3B EXPRESSED DURING: 13 growth stages%3B CONTAINS InterPro DOMAIN/s: RNA recognition motif%2C RNP-1 (InterPro:IPR000504)%3B Has 528 Blast hits to…	.	RNA-binding (RRM/RBD/RNP motifs) family protein%3B FUNCTIONS IN: TATA-binding protein binding%2C nucleic acid binding%3B INVOLVED IN: biological_process unknown%3B LOCATED IN: cellular_component unknown%3B EXPRESSED IN: 22 plant structures%3B EXPRESSED DURING: 13 growth stages%3B CONTAINS InterPro DOMAIN/s: RNA recognition motif%2C RNP-1 (InterPro:IPR000504)%3B Has 528 Blast hits to 522 proteins …	scaffold_5	17961751	17964318	2568	-	scaffold_5	17962593	17963060	468	*	0.586555599	-0.231925211	292.2251774	0.709722222	6.232582875	0.00381849	23.3895	-0.469444444	0.701111111	0.063333333	0.242875817	0.155	0.624444444	-2.489363766	-0.556772349	-0.722070191	-3.260058077	19	MODIFIER	MODERATE	NO	0.6875	0.5	B	B	-2.18065527270471	1.00399981194407	-3.84764298446577	-1.3769716637099
AL5G37860	AT3G56510	824818	OG0015653	.	protein_coding	RNA-binding (RRM/RBD/RNP motifs) family protein	.	computational_RNA-binding (RRM/RBD/RNP motifs) family protein%3B FUNCTIONS IN: TATA-binding protein binding%2C nucleic acid binding%3B INVOLVED IN: biological_process unknown%3B LOCATED IN: cellular_component unknown%3B EXPRESSED IN: 22 plant structures%3B EXPRESSED DURING: 13 growth stages%3B CONTAINS InterPro DOMAIN/s: RNA recognition motif%2C RNP-1 (InterPro:IPR000504)%3B Has 528 Blast hits to…	.	RNA-binding (RRM/RBD/RNP motifs) family protein%3B FUNCTIONS IN: TATA-binding protein binding%2C nucleic acid binding%3B INVOLVED IN: biological_process unknown%3B LOCATED IN: cellular_component unknown%3B EXPRESSED IN: 22 plant structures%3B EXPRESSED DURING: 13 growth stages%3B CONTAINS InterPro DOMAIN/s: RNA recognition motif%2C RNP-1 (InterPro:IPR000504)%3B Has 528 Blast hits to 522 proteins …	scaffold_5	17961751	17964318	2568	-	scaffold_5	17962040	17962567	528	*	0.571518136	-0.231996123	255.4024948	0.659166667	6.083109729	0.002061937	33.86	-0.549722222	0.659166667	0.057666667	0.181699346	0.0925	0.642222222	-2.548626302	-1.268464732	-0.2902439	-3.883544184	70	MODIFIER	MODERATE	NO	0.6875	0.5	B	B	-2.87703954042105	-1.14378487830666	-0.0172077056550356	-5.02010333485379
AL5G37860	AT3G56510	824818	OG0015653	.	protein_coding	RNA-binding (RRM/RBD/RNP motifs) family protein	.	computational_RNA-binding (RRM/RBD/RNP motifs) family protein%3B FUNCTIONS IN: TATA-binding protein binding%2C nucleic acid binding%3B INVOLVED IN: biological_process unknown%3B LOCATED IN: cellular_component unknown%3B EXPRESSED IN: 22 plant structures%3B EXPRESSED DURING: 13 growth stages%3B CONTAINS InterPro DOMAIN/s: RNA recognition motif%2C RNP-1 (InterPro:IPR000504)%3B Has 528 Blast hits to…	.	RNA-binding (RRM/RBD/RNP motifs) family protein%3B FUNCTIONS IN: TATA-binding protein binding%2C nucleic acid binding%3B INVOLVED IN: biological_process unknown%3B LOCATED IN: cellular_component unknown%3B EXPRESSED IN: 22 plant structures%3B EXPRESSED DURING: 13 growth stages%3B CONTAINS InterPro DOMAIN/s: RNA recognition motif%2C RNP-1 (InterPro:IPR000504)%3B Has 528 Blast hits to 522 proteins …	scaffold_5	17961751	17964318	2568	-	scaffold_5	17962040	17962567	528	*	0.571518136	-0.231996123	255.4024948	0.659166667	6.083109729	0.002061937	33.86	-0.549722222	0.659166667	0.057666667	0.181699346	0.0925	0.642222222	-2.548626302	-1.268464732	-0.2902439	-3.883544184	28	MODIFIER	MODERATE	NO	0.6875	0.5	B	B	-2.87703954042105	-1.14378487830666	-0.0172077056550356	-5.02010333485379
AL5G37860	AT3G56510	824818	OG0015653	.	protein_coding	RNA-binding (RRM/RBD/RNP motifs) family protein	.	computational_RNA-binding (RRM/RBD/RNP motifs) family protein%3B FUNCTIONS IN: TATA-binding protein binding%2C nucleic acid binding%3B INVOLVED IN: biological_process unknown%3B LOCATED IN: cellular_component unknown%3B EXPRESSED IN: 22 plant structures%3B EXPRESSED DURING: 13 growth stages%3B CONTAINS InterPro DOMAIN/s: RNA recognition motif%2C RNP-1 (InterPro:IPR000504)%3B Has 528 Blast hits to…	.	RNA-binding (RRM/RBD/RNP motifs) family protein%3B FUNCTIONS IN: TATA-binding protein binding%2C nucleic acid binding%3B INVOLVED IN: biological_process unknown%3B LOCATED IN: cellular_component unknown%3B EXPRESSED IN: 22 plant structures%3B EXPRESSED DURING: 13 growth stages%3B CONTAINS InterPro DOMAIN/s: RNA recognition motif%2C RNP-1 (InterPro:IPR000504)%3B Has 528 Blast hits to 522 proteins …	scaffold_5	17961751	17964318	2568	-	scaffold_5	17962040	17962567	528	*	0.571518136	-0.231996123	255.4024948	0.659166667	6.083109729	0.002061937	33.86	-0.549722222	0.659166667	0.057666667	0.181699346	0.0925	0.642222222	-2.548626302	-1.268464732	-0.2902439	-3.883544184	56	MODIFIER	MODERATE	NO	0.6875	0.5	B	B	-2.87703954042105	-1.14378487830666	-0.0172077056550356	-5.02010333485379
AL5G37860	AT3G56510	824818	OG0015653	.	protein_coding	RNA-binding (RRM/RBD/RNP motifs) family protein	.	computational_RNA-binding (RRM/RBD/RNP motifs) family protein%3B FUNCTIONS IN: TATA-binding protein binding%2C nucleic acid binding%3B INVOLVED IN: biological_process unknown%3B LOCATED IN: cellular_component unknown%3B EXPRESSED IN: 22 plant structures%3B EXPRESSED DURING: 13 growth stages%3B CONTAINS InterPro DOMAIN/s: RNA recognition motif%2C RNP-1 (InterPro:IPR000504)%3B Has 528 Blast hits to…	.	RNA-binding (RRM/RBD/RNP motifs) family protein%3B FUNCTIONS IN: TATA-binding protein binding%2C nucleic acid binding%3B INVOLVED IN: biological_process unknown%3B LOCATED IN: cellular_component unknown%3B EXPRESSED IN: 22 plant structures%3B EXPRESSED DURING: 13 growth stages%3B CONTAINS InterPro DOMAIN/s: RNA recognition motif%2C RNP-1 (InterPro:IPR000504)%3B Has 528 Blast hits to 522 proteins …	scaffold_5	17961751	17964318	2568	-	scaffold_5	17962593	17963060	468	*	0.586555599	-0.231925211	292.2251774	0.709722222	6.232582875	0.00381849	23.3895	-0.469444444	0.701111111	0.063333333	0.242875817	0.155	0.624444444	-2.489363766	-0.556772349	-0.722070191	-3.260058077	86	MODIFIER	MODERATE	NO	0.6875	0.5	B	B	-2.18065527270471	1.00399981194407	-3.84764298446577	-1.3769716637099
AL5G38690	AT3G57200	824887	OG0002286	.	protein_coding	glycosyltransferase-like protein	.	computational_unknown protein%3B BEST Arabidopsis thaliana protein match is: unknown protein (TAIR:AT2G41451.1)%3B Has 94 Blast hits to 94 proteins in 31 species: Archae - 0%3B Bacteria - 12%3B Metazoa - 0%3B Fungi - 0%3B Plants - 77%3B Viruses - 0%3B Other Eukaryotes - 5 (source: NCBI BLink).	.	unknown protein%3B BEST Arabidopsis thaliana protein match is: unknown protein (TAIR:AT2G41451.1)%3B Has 94 Blast hits to 94 proteins in 31 species: Archae - 0%3B Bacteria - 12%3B Metazoa - 0%3B Fungi - 0%3B Plants - 77%3B Viruses - 0%3B Other Eukaryotes - 5 (source: NCBI BLink).	scaffold_5	18286451	18290052	3602	+	scaffold_5	18288297	18289050	754	*	0.330882629	-0.023686858	292.4566694	0.628055556	3.497635357	0.051326794	12.633	-0.064444444	0.555555556	0.254	0.398431373	0.42	0.484444444	-0.495353706	1.252872814	-1.373349187	-0.892440899	82	MODIFIER	MODERATE	NO	NO	NO	C	B	-0.977478265655542	0.817098194355878	-2.76699906932959	-0.17783766874482
AL5G38690	AT3G57200	824887	OG0002286	.	protein_coding	glycosyltransferase-like protein	.	computational_unknown protein%3B BEST Arabidopsis thaliana protein match is: unknown protein (TAIR:AT2G41451.1)%3B Has 94 Blast hits to 94 proteins in 31 species: Archae - 0%3B Bacteria - 12%3B Metazoa - 0%3B Fungi - 0%3B Plants - 77%3B Viruses - 0%3B Other Eukaryotes - 5 (source: NCBI BLink).	.	unknown protein%3B BEST Arabidopsis thaliana protein match is: unknown protein (TAIR:AT2G41451.1)%3B Has 94 Blast hits to 94 proteins in 31 species: Archae - 0%3B Bacteria - 12%3B Metazoa - 0%3B Fungi - 0%3B Plants - 77%3B Viruses - 0%3B Other Eukaryotes - 5 (source: NCBI BLink).	scaffold_5	18286451	18290052	3602	+	scaffold_5	18288297	18289050	754	*	0.330882629	-0.023686858	292.4566694	0.628055556	3.497635357	0.051326794	12.633	-0.064444444	0.555555556	0.254	0.398431373	0.42	0.484444444	-0.495353706	1.252872814	-1.373349187	-0.892440899	126	MODIFIER	MODERATE	NO	NO	NO	C	B	-0.977478265655542	0.817098194355878	-2.76699906932959	-0.17783766874482
AL5G38690	AT3G57200	824887	OG0002286	.	protein_coding	glycosyltransferase-like protein	.	computational_unknown protein%3B BEST Arabidopsis thaliana protein match is: unknown protein (TAIR:AT2G41451.1)%3B Has 94 Blast hits to 94 proteins in 31 species: Archae - 0%3B Bacteria - 12%3B Metazoa - 0%3B Fungi - 0%3B Plants - 77%3B Viruses - 0%3B Other Eukaryotes - 5 (source: NCBI BLink).	.	unknown protein%3B BEST Arabidopsis thaliana protein match is: unknown protein (TAIR:AT2G41451.1)%3B Has 94 Blast hits to 94 proteins in 31 species: Archae - 0%3B Bacteria - 12%3B Metazoa - 0%3B Fungi - 0%3B Plants - 77%3B Viruses - 0%3B Other Eukaryotes - 5 (source: NCBI BLink).	scaffold_5	18286451	18290052	3602	+	scaffold_5	18288297	18289050	754	*	0.330882629	-0.023686858	292.4566694	0.628055556	3.497635357	0.051326794	12.633	-0.064444444	0.555555556	0.254	0.398431373	0.42	0.484444444	-0.495353706	1.252872814	-1.373349187	-0.892440899	82	MODIFIER	MODERATE	NO	NO	NO	C	B	-0.977478265655542	0.817098194355878	-2.76699906932959	-0.17783766874482
AL5G38690	AT3G57200	824887	OG0002286	.	protein_coding	glycosyltransferase-like protein	.	computational_unknown protein%3B BEST Arabidopsis thaliana protein match is: unknown protein (TAIR:AT2G41451.1)%3B Has 94 Blast hits to 94 proteins in 31 species: Archae - 0%3B Bacteria - 12%3B Metazoa - 0%3B Fungi - 0%3B Plants - 77%3B Viruses - 0%3B Other Eukaryotes - 5 (source: NCBI BLink).	.	unknown protein%3B BEST Arabidopsis thaliana protein match is: unknown protein (TAIR:AT2G41451.1)%3B Has 94 Blast hits to 94 proteins in 31 species: Archae - 0%3B Bacteria - 12%3B Metazoa - 0%3B Fungi - 0%3B Plants - 77%3B Viruses - 0%3B Other Eukaryotes - 5 (source: NCBI BLink).	scaffold_5	18286451	18290052	3602	+	scaffold_5	18288297	18289050	754	*	0.330882629	-0.023686858	292.4566694	0.628055556	3.497635357	0.051326794	12.633	-0.064444444	0.555555556	0.254	0.398431373	0.42	0.484444444	-0.495353706	1.252872814	-1.373349187	-0.892440899	126	MODIFIER	MODERATE	NO	NO	NO	C	A	-0.977478265655542	0.817098194355878	-2.76699906932959	-0.17783766874482
AL5G39010	AT3G57440	824911	OG0013377	.	protein_coding	hypothetical protein	.	computational_unknown protein%3B Has 31 Blast hits to 31 proteins in 11 species: Archae - 0%3B Bacteria - 0%3B Metazoa - 0%3B Fungi - 0%3B Plants - 31%3B Viruses - 0%3B Other Eukaryotes - 0 (source: NCBI BLink).	.	unknown protein%3B Has 31 Blast hits to 31 proteins in 11 species: Archae - 0%3B Bacteria - 0%3B Metazoa - 0%3B Fungi - 0%3B Plants - 31%3B Viruses - 0%3B Other Eukaryotes - 0 (source: NCBI BLink).	scaffold_5	18409784	18411433	1650	+	scaffold_5	18411239	18411901	663	*	0.444955808	-0.062092432	313.6450099	0.676944444	4.744619511	0.020979706	7.46	-0.490277778	0.638611111	0.226333333	0.276339869	0.1875	0.677777778	-0.784694326	-0.167470532	0.186416814	-3.439361271	71	MODIFIER	NO	NO	NO	NO	A	B	-1.28374150381351	-0.434192296276922	-2.72570057575751	-2.98767283491298
AL5G39010	AT3G57440	824911	OG0013377	.	protein_coding	hypothetical protein	.	computational_unknown protein%3B Has 31 Blast hits to 31 proteins in 11 species: Archae - 0%3B Bacteria - 0%3B Metazoa - 0%3B Fungi - 0%3B Plants - 31%3B Viruses - 0%3B Other Eukaryotes - 0 (source: NCBI BLink).	.	unknown protein%3B Has 31 Blast hits to 31 proteins in 11 species: Archae - 0%3B Bacteria - 0%3B Metazoa - 0%3B Fungi - 0%3B Plants - 31%3B Viruses - 0%3B Other Eukaryotes - 0 (source: NCBI BLink).	scaffold_5	18409784	18411433	1650	+	scaffold_5	18411239	18411901	663	*	0.444955808	-0.062092432	313.6450099	0.676944444	4.744619511	0.020979706	7.46	-0.490277778	0.638611111	0.226333333	0.276339869	0.1875	0.677777778	-0.784694326	-0.167470532	0.186416814	-3.439361271	51	MODIFIER	NO	NO	NO	NO	A	B	-1.28374150381351	-0.434192296276922	-2.72570057575751	-2.98767283491298
AL5G39010	AT3G57440	824911	OG0013377	.	protein_coding	hypothetical protein	.	computational_unknown protein%3B Has 31 Blast hits to 31 proteins in 11 species: Archae - 0%3B Bacteria - 0%3B Metazoa - 0%3B Fungi - 0%3B Plants - 31%3B Viruses - 0%3B Other Eukaryotes - 0 (source: NCBI BLink).	.	unknown protein%3B Has 31 Blast hits to 31 proteins in 11 species: Archae - 0%3B Bacteria - 0%3B Metazoa - 0%3B Fungi - 0%3B Plants - 31%3B Viruses - 0%3B Other Eukaryotes - 0 (source: NCBI BLink).	scaffold_5	18409784	18411433	1650	+	scaffold_5	18411239	18411901	663	*	0.444955808	-0.062092432	313.6450099	0.676944444	4.744619511	0.020979706	7.46	-0.490277778	0.638611111	0.226333333	0.276339869	0.1875	0.677777778	-0.784694326	-0.167470532	0.186416814	-3.439361271	21	MODIFIER		NO	NO	NO	A	B	-1.28374150381351	-0.434192296276922	-2.72570057575751	-2.98767283491298
AL5G39010	AT3G57440	824911	OG0013377	.	protein_coding	hypothetical protein	.	computational_unknown protein%3B Has 31 Blast hits to 31 proteins in 11 species: Archae - 0%3B Bacteria - 0%3B Metazoa - 0%3B Fungi - 0%3B Plants - 31%3B Viruses - 0%3B Other Eukaryotes - 0 (source: NCBI BLink).	.	unknown protein%3B Has 31 Blast hits to 31 proteins in 11 species: Archae - 0%3B Bacteria - 0%3B Metazoa - 0%3B Fungi - 0%3B Plants - 31%3B Viruses - 0%3B Other Eukaryotes - 0 (source: NCBI BLink).	scaffold_5	18409784	18411433	1650	+	scaffold_5	18411239	18411901	663	*	0.444955808	-0.062092432	313.6450099	0.676944444	4.744619511	0.020979706	7.46	-0.490277778	0.638611111	0.226333333	0.276339869	0.1875	0.677777778	-0.784694326	-0.167470532	0.186416814	-3.439361271	113	MODIFIER	NO	NO	NO	NO	A	B	-1.28374150381351	-0.434192296276922	-2.72570057575751	-2.98767283491298
AL5G39010	AT3G57440	824911	OG0013377	.	protein_coding	hypothetical protein	.	computational_unknown protein%3B Has 31 Blast hits to 31 proteins in 11 species: Archae - 0%3B Bacteria - 0%3B Metazoa - 0%3B Fungi - 0%3B Plants - 31%3B Viruses - 0%3B Other Eukaryotes - 0 (source: NCBI BLink).	.	unknown protein%3B Has 31 Blast hits to 31 proteins in 11 species: Archae - 0%3B Bacteria - 0%3B Metazoa - 0%3B Fungi - 0%3B Plants - 31%3B Viruses - 0%3B Other Eukaryotes - 0 (source: NCBI BLink).	scaffold_5	18409784	18411433	1650	+	scaffold_5	18410587	18411223	637	*	0.370951948	-0.011866873	274.5392149	0.641944444	3.943685443	0.020979706	5.143	-0.325	0.576111111	0.268666667	0.321830065	0.295	0.62	-0.341968317	0.361736624	-0.325639498	-2.608046462	100	MODIFIER	MODERATE	NO	NO	NO	A	B	-0.820700655646109	0.174029916891421	0.602269697926216	-3.78032072988989
AL5G39010	AT3G57440	824911	OG0013377	.	protein_coding	hypothetical protein	.	computational_unknown protein%3B Has 31 Blast hits to 31 proteins in 11 species: Archae - 0%3B Bacteria - 0%3B Metazoa - 0%3B Fungi - 0%3B Plants - 31%3B Viruses - 0%3B Other Eukaryotes - 0 (source: NCBI BLink).	.	unknown protein%3B Has 31 Blast hits to 31 proteins in 11 species: Archae - 0%3B Bacteria - 0%3B Metazoa - 0%3B Fungi - 0%3B Plants - 31%3B Viruses - 0%3B Other Eukaryotes - 0 (source: NCBI BLink).	scaffold_5	18409784	18411433	1650	+	scaffold_5	18411239	18411901	663	*	0.444955808	-0.062092432	313.6450099	0.676944444	4.744619511	0.020979706	7.46	-0.490277778	0.638611111	0.226333333	0.276339869	0.1875	0.677777778	-0.784694326	-0.167470532	0.186416814	-3.439361271	123	MODIFIER	NO	NO	NO	NO	A	B	-1.28374150381351	-0.434192296276922	-2.72570057575751	-2.98767283491298
AL5G40920	AT3G59040	825073	OG0016506	.	protein_coding	Tetratricopeptide repeat (TPR)-like superfamily protein	.	computational_Tetratricopeptide repeat (TPR)-like superfamily protein%3B FUNCTIONS IN: molecular_function unknown%3B INVOLVED IN: biological_process unknown%3B LOCATED IN: chloroplast%3B EXPRESSED IN: 22 plant structures%3B EXPRESSED DURING: 13 growth stages%3B CONTAINS InterPro DOMAIN/s: Pentatricopeptide repeat (InterPro:IPR002885)%3B BEST Arabidopsis thaliana protein match is: Pentatricopeptid…	.	Tetratricopeptide repeat (TPR)-like superfamily protein%3B FUNCTIONS IN: molecular_function unknown%3B INVOLVED IN: biological_process unknown%3B LOCATED IN: chloroplast%3B EXPRESSED IN: 22 plant structures%3B EXPRESSED DURING: 13 growth stages%3B CONTAINS InterPro DOMAIN/s: Pentatricopeptide repeat (InterPro:IPR002885)%3B BEST Arabidopsis thaliana protein match is: Pentatricopeptide repeat (PPR)…	scaffold_5	19168337	19171245	2909	-	scaffold_5	19171784	19173015	1232	*	0.532014203	-0.260632367	265.5633924	0.686666667	5.563017991	0.00381849	22.8698	0.226944444	0.675833333	0.031	0.338300654	0.5825	0.355555556	-2.827508828	0.553346112	-4.179040223	-0.2974803	53	MODIFIER	NO	NO	NO	NO	C	B	-2.30461896434008	0.753741713817504	0.165193974288334	-0.548756234984014
AL5G40920	AT3G59040	825073	OG0016506	.	protein_coding	Tetratricopeptide repeat (TPR)-like superfamily protein	.	computational_Tetratricopeptide repeat (TPR)-like superfamily protein%3B FUNCTIONS IN: molecular_function unknown%3B INVOLVED IN: biological_process unknown%3B LOCATED IN: chloroplast%3B EXPRESSED IN: 22 plant structures%3B EXPRESSED DURING: 13 growth stages%3B CONTAINS InterPro DOMAIN/s: Pentatricopeptide repeat (InterPro:IPR002885)%3B BEST Arabidopsis thaliana protein match is: Pentatricopeptid…	.	Tetratricopeptide repeat (TPR)-like superfamily protein%3B FUNCTIONS IN: molecular_function unknown%3B INVOLVED IN: biological_process unknown%3B LOCATED IN: chloroplast%3B EXPRESSED IN: 22 plant structures%3B EXPRESSED DURING: 13 growth stages%3B CONTAINS InterPro DOMAIN/s: Pentatricopeptide repeat (InterPro:IPR002885)%3B BEST Arabidopsis thaliana protein match is: Pentatricopeptide repeat (PPR)…	scaffold_5	19168337	19171245	2909	-	scaffold_5	19173140	19173611	472	*	0.465765328	-0.182505582	259.4000624	0.635277778	4.885186418	0.006606042	18.1242	-0.418611111	0.609722222	0.101	0.301176471	0.1725	0.591111111	-2.095442198	0.12146441	-0.58756692	-2.530620082	88	MODIFIER	NO	NO	NO	NO	C	B	-0.813408673785201	0.126512556487643	-0.216817091253438	-3.15534835115809
AL5G40920	AT3G59040	825073	OG0016506	.	protein_coding	Tetratricopeptide repeat (TPR)-like superfamily protein	.	computational_Tetratricopeptide repeat (TPR)-like superfamily protein%3B FUNCTIONS IN: molecular_function unknown%3B INVOLVED IN: biological_process unknown%3B LOCATED IN: chloroplast%3B EXPRESSED IN: 22 plant structures%3B EXPRESSED DURING: 13 growth stages%3B CONTAINS InterPro DOMAIN/s: Pentatricopeptide repeat (InterPro:IPR002885)%3B BEST Arabidopsis thaliana protein match is: Pentatricopeptid…	.	Tetratricopeptide repeat (TPR)-like superfamily protein%3B FUNCTIONS IN: molecular_function unknown%3B INVOLVED IN: biological_process unknown%3B LOCATED IN: chloroplast%3B EXPRESSED IN: 22 plant structures%3B EXPRESSED DURING: 13 growth stages%3B CONTAINS InterPro DOMAIN/s: Pentatricopeptide repeat (InterPro:IPR002885)%3B BEST Arabidopsis thaliana protein match is: Pentatricopeptide repeat (PPR)…	scaffold_5	19168337	19171245	2909	-	scaffold_5	19173140	19173611	472	*	0.465765328	-0.182505582	259.4000624	0.635277778	4.885186418	0.006606042	18.1242	-0.418611111	0.609722222	0.101	0.301176471	0.1725	0.591111111	-2.095442198	0.12146441	-0.58756692	-2.530620082	112	MODIFIER	NO	NO	NO	NO	C	B	-0.813408673785201	0.126512556487643	-0.216817091253438	-3.15534835115809
AL5G40920	AT3G59040	825073	OG0016506	.	protein_coding	Tetratricopeptide repeat (TPR)-like superfamily protein	.	computational_Tetratricopeptide repeat (TPR)-like superfamily protein%3B FUNCTIONS IN: molecular_function unknown%3B INVOLVED IN: biological_process unknown%3B LOCATED IN: chloroplast%3B EXPRESSED IN: 22 plant structures%3B EXPRESSED DURING: 13 growth stages%3B CONTAINS InterPro DOMAIN/s: Pentatricopeptide repeat (InterPro:IPR002885)%3B BEST Arabidopsis thaliana protein match is: Pentatricopeptid…	.	Tetratricopeptide repeat (TPR)-like superfamily protein%3B FUNCTIONS IN: molecular_function unknown%3B INVOLVED IN: biological_process unknown%3B LOCATED IN: chloroplast%3B EXPRESSED IN: 22 plant structures%3B EXPRESSED DURING: 13 growth stages%3B CONTAINS InterPro DOMAIN/s: Pentatricopeptide repeat (InterPro:IPR002885)%3B BEST Arabidopsis thaliana protein match is: Pentatricopeptide repeat (PPR)…	scaffold_5	19168337	19171245	2909	-	scaffold_5	19173140	19173611	472	*	0.465765328	-0.182505582	259.4000624	0.635277778	4.885186418	0.006606042	18.1242	-0.418611111	0.609722222	0.101	0.301176471	0.1725	0.591111111	-2.095442198	0.12146441	-0.58756692	-2.530620082	94	MODIFIER	NO	NO	NO	NO	C	B	-0.813408673785201	0.126512556487643	-0.216817091253438	-3.15534835115809
AL5G40920	AT3G59040	825073	OG0016506	.	protein_coding	Tetratricopeptide repeat (TPR)-like superfamily protein	.	computational_Tetratricopeptide repeat (TPR)-like superfamily protein%3B FUNCTIONS IN: molecular_function unknown%3B INVOLVED IN: biological_process unknown%3B LOCATED IN: chloroplast%3B EXPRESSED IN: 22 plant structures%3B EXPRESSED DURING: 13 growth stages%3B CONTAINS InterPro DOMAIN/s: Pentatricopeptide repeat (InterPro:IPR002885)%3B BEST Arabidopsis thaliana protein match is: Pentatricopeptid…	.	Tetratricopeptide repeat (TPR)-like superfamily protein%3B FUNCTIONS IN: molecular_function unknown%3B INVOLVED IN: biological_process unknown%3B LOCATED IN: chloroplast%3B EXPRESSED IN: 22 plant structures%3B EXPRESSED DURING: 13 growth stages%3B CONTAINS InterPro DOMAIN/s: Pentatricopeptide repeat (InterPro:IPR002885)%3B BEST Arabidopsis thaliana protein match is: Pentatricopeptide repeat (PPR)…	scaffold_5	19168337	19171245	2909	-	scaffold_5	19171784	19173015	1232	*	0.532014203	-0.260632367	265.5633924	0.686666667	5.563017991	0.00381849	22.8698	0.226944444	0.675833333	0.031	0.338300654	0.5825	0.355555556	-2.827508828	0.553346112	-4.179040223	-0.2974803	46	MODIFIER	NO	NO	NO	NO	C	B	-2.30461896434008	0.753741713817504	0.165193974288334	-0.548756234984014
AL5G40920	AT3G59040	825073	OG0016506	.	protein_coding	Tetratricopeptide repeat (TPR)-like superfamily protein	.	computational_Tetratricopeptide repeat (TPR)-like superfamily protein%3B FUNCTIONS IN: molecular_function unknown%3B INVOLVED IN: biological_process unknown%3B LOCATED IN: chloroplast%3B EXPRESSED IN: 22 plant structures%3B EXPRESSED DURING: 13 growth stages%3B CONTAINS InterPro DOMAIN/s: Pentatricopeptide repeat (InterPro:IPR002885)%3B BEST Arabidopsis thaliana protein match is: Pentatricopeptid…	.	Tetratricopeptide repeat (TPR)-like superfamily protein%3B FUNCTIONS IN: molecular_function unknown%3B INVOLVED IN: biological_process unknown%3B LOCATED IN: chloroplast%3B EXPRESSED IN: 22 plant structures%3B EXPRESSED DURING: 13 growth stages%3B CONTAINS InterPro DOMAIN/s: Pentatricopeptide repeat (InterPro:IPR002885)%3B BEST Arabidopsis thaliana protein match is: Pentatricopeptide repeat (PPR)…	scaffold_5	19168337	19171245	2909	-	scaffold_5	19171784	19173015	1232	*	0.532014203	-0.260632367	265.5633924	0.686666667	5.563017991	0.00381849	22.8698	0.226944444	0.675833333	0.031	0.338300654	0.5825	0.355555556	-2.827508828	0.553346112	-4.179040223	-0.2974803	41	MODIFIER	NO	NO	NO	NO	C	B	-2.30461896434008	0.753741713817504	0.165193974288334	-0.548756234984014
AL5G40920	AT3G59040	825073	OG0016506	.	protein_coding	Tetratricopeptide repeat (TPR)-like superfamily protein	.	computational_Tetratricopeptide repeat (TPR)-like superfamily protein%3B FUNCTIONS IN: molecular_function unknown%3B INVOLVED IN: biological_process unknown%3B LOCATED IN: chloroplast%3B EXPRESSED IN: 22 plant structures%3B EXPRESSED DURING: 13 growth stages%3B CONTAINS InterPro DOMAIN/s: Pentatricopeptide repeat (InterPro:IPR002885)%3B BEST Arabidopsis thaliana protein match is: Pentatricopeptid…	.	Tetratricopeptide repeat (TPR)-like superfamily protein%3B FUNCTIONS IN: molecular_function unknown%3B INVOLVED IN: biological_process unknown%3B LOCATED IN: chloroplast%3B EXPRESSED IN: 22 plant structures%3B EXPRESSED DURING: 13 growth stages%3B CONTAINS InterPro DOMAIN/s: Pentatricopeptide repeat (InterPro:IPR002885)%3B BEST Arabidopsis thaliana protein match is: Pentatricopeptide repeat (PPR)…	scaffold_5	19168337	19171245	2909	-	scaffold_5	19171784	19173015	1232	*	0.532014203	-0.260632367	265.5633924	0.686666667	5.563017991	0.00381849	22.8698	0.226944444	0.675833333	0.031	0.338300654	0.5825	0.355555556	-2.827508828	0.553346112	-4.179040223	-0.2974803	38	MODIFIER	NO	NO	NO	NO	C	B	-2.30461896434008	0.753741713817504	0.165193974288334	-0.548756234984014
AL5G40920	AT3G59040	825073	OG0016506	.	protein_coding	Tetratricopeptide repeat (TPR)-like superfamily protein	.	computational_Tetratricopeptide repeat (TPR)-like superfamily protein%3B FUNCTIONS IN: molecular_function unknown%3B INVOLVED IN: biological_process unknown%3B LOCATED IN: chloroplast%3B EXPRESSED IN: 22 plant structures%3B EXPRESSED DURING: 13 growth stages%3B CONTAINS InterPro DOMAIN/s: Pentatricopeptide repeat (InterPro:IPR002885)%3B BEST Arabidopsis thaliana protein match is: Pentatricopeptid…	.	Tetratricopeptide repeat (TPR)-like superfamily protein%3B FUNCTIONS IN: molecular_function unknown%3B INVOLVED IN: biological_process unknown%3B LOCATED IN: chloroplast%3B EXPRESSED IN: 22 plant structures%3B EXPRESSED DURING: 13 growth stages%3B CONTAINS InterPro DOMAIN/s: Pentatricopeptide repeat (InterPro:IPR002885)%3B BEST Arabidopsis thaliana protein match is: Pentatricopeptide repeat (PPR)…	scaffold_5	19168337	19171245	2909	-	scaffold_5	19173140	19173611	472	*	0.465765328	-0.182505582	259.4000624	0.635277778	4.885186418	0.006606042	18.1242	-0.418611111	0.609722222	0.101	0.301176471	0.1725	0.591111111	-2.095442198	0.12146441	-0.58756692	-2.530620082	95	MODIFIER	NO	NO	NO	NO	C	B	-0.813408673785201	0.126512556487643	-0.216817091253438	-3.15534835115809
AL5G40920	AT3G59040	825073	OG0016506	.	protein_coding	Tetratricopeptide repeat (TPR)-like superfamily protein	.	computational_Tetratricopeptide repeat (TPR)-like superfamily protein%3B FUNCTIONS IN: molecular_function unknown%3B INVOLVED IN: biological_process unknown%3B LOCATED IN: chloroplast%3B EXPRESSED IN: 22 plant structures%3B EXPRESSED DURING: 13 growth stages%3B CONTAINS InterPro DOMAIN/s: Pentatricopeptide repeat (InterPro:IPR002885)%3B BEST Arabidopsis thaliana protein match is: Pentatricopeptid…	.	Tetratricopeptide repeat (TPR)-like superfamily protein%3B FUNCTIONS IN: molecular_function unknown%3B INVOLVED IN: biological_process unknown%3B LOCATED IN: chloroplast%3B EXPRESSED IN: 22 plant structures%3B EXPRESSED DURING: 13 growth stages%3B CONTAINS InterPro DOMAIN/s: Pentatricopeptide repeat (InterPro:IPR002885)%3B BEST Arabidopsis thaliana protein match is: Pentatricopeptide repeat (PPR)…	scaffold_5	19168337	19171245	2909	-	scaffold_5	19169985	19171782	1798	*	0.550220996	-0.204169253	266.6136839	0.684166667	5.825011757	0.002061937	27.4759	0.151111111	0.671111111	0.087333333	0.239738562	0.54	0.388888889	-2.238369492	-0.593269394	-3.459329739	-1.340698884	45	MODIFIER	NO	NO	NO	NO	C	B	-2.17700928177426	-0.760478171049533	-0.512789628520038	-1.44302565495796
AL5G40920	AT3G59040	825073	OG0016506	.	protein_coding	Tetratricopeptide repeat (TPR)-like superfamily protein	.	computational_Tetratricopeptide repeat (TPR)-like superfamily protein%3B FUNCTIONS IN: molecular_function unknown%3B INVOLVED IN: biological_process unknown%3B LOCATED IN: chloroplast%3B EXPRESSED IN: 22 plant structures%3B EXPRESSED DURING: 13 growth stages%3B CONTAINS InterPro DOMAIN/s: Pentatricopeptide repeat (InterPro:IPR002885)%3B BEST Arabidopsis thaliana protein match is: Pentatricopeptid…	.	Tetratricopeptide repeat (TPR)-like superfamily protein%3B FUNCTIONS IN: molecular_function unknown%3B INVOLVED IN: biological_process unknown%3B LOCATED IN: chloroplast%3B EXPRESSED IN: 22 plant structures%3B EXPRESSED DURING: 13 growth stages%3B CONTAINS InterPro DOMAIN/s: Pentatricopeptide repeat (InterPro:IPR002885)%3B BEST Arabidopsis thaliana protein match is: Pentatricopeptide repeat (PPR)…	scaffold_5	19168337	19171245	2909	-	scaffold_5	19169985	19171782	1798	*	0.550220996	-0.204169253	266.6136839	0.684166667	5.825011757	0.002061937	27.4759	0.151111111	0.671111111	0.087333333	0.239738562	0.54	0.388888889	-2.238369492	-0.593269394	-3.459329739	-1.340698884	40	MODIFIER	NO	NO	NO	NO	C	B	-2.17700928177426	-0.760478171049533	-0.512789628520038	-1.44302565495796
AL5G40920	AT3G59040	825073	OG0016506	.	protein_coding	Tetratricopeptide repeat (TPR)-like superfamily protein	.	computational_Tetratricopeptide repeat (TPR)-like superfamily protein%3B FUNCTIONS IN: molecular_function unknown%3B INVOLVED IN: biological_process unknown%3B LOCATED IN: chloroplast%3B EXPRESSED IN: 22 plant structures%3B EXPRESSED DURING: 13 growth stages%3B CONTAINS InterPro DOMAIN/s: Pentatricopeptide repeat (InterPro:IPR002885)%3B BEST Arabidopsis thaliana protein match is: Pentatricopeptid…	.	Tetratricopeptide repeat (TPR)-like superfamily protein%3B FUNCTIONS IN: molecular_function unknown%3B INVOLVED IN: biological_process unknown%3B LOCATED IN: chloroplast%3B EXPRESSED IN: 22 plant structures%3B EXPRESSED DURING: 13 growth stages%3B CONTAINS InterPro DOMAIN/s: Pentatricopeptide repeat (InterPro:IPR002885)%3B BEST Arabidopsis thaliana protein match is: Pentatricopeptide repeat (PPR)…	scaffold_5	19168337	19171245	2909	-	scaffold_5	19171784	19173015	1232	*	0.532014203	-0.260632367	265.5633924	0.686666667	5.563017991	0.00381849	22.8698	0.226944444	0.675833333	0.031	0.338300654	0.5825	0.355555556	-2.827508828	0.553346112	-4.179040223	-0.2974803	40	MODIFIER	NO	NO	NO	NO	C	B	-2.30461896434008	0.753741713817504	0.165193974288334	-0.548756234984014
AL5G40920	AT3G59040	825073	OG0016506	.	protein_coding	Tetratricopeptide repeat (TPR)-like superfamily protein	.	computational_Tetratricopeptide repeat (TPR)-like superfamily protein%3B FUNCTIONS IN: molecular_function unknown%3B INVOLVED IN: biological_process unknown%3B LOCATED IN: chloroplast%3B EXPRESSED IN: 22 plant structures%3B EXPRESSED DURING: 13 growth stages%3B CONTAINS InterPro DOMAIN/s: Pentatricopeptide repeat (InterPro:IPR002885)%3B BEST Arabidopsis thaliana protein match is: Pentatricopeptid…	.	Tetratricopeptide repeat (TPR)-like superfamily protein%3B FUNCTIONS IN: molecular_function unknown%3B INVOLVED IN: biological_process unknown%3B LOCATED IN: chloroplast%3B EXPRESSED IN: 22 plant structures%3B EXPRESSED DURING: 13 growth stages%3B CONTAINS InterPro DOMAIN/s: Pentatricopeptide repeat (InterPro:IPR002885)%3B BEST Arabidopsis thaliana protein match is: Pentatricopeptide repeat (PPR)…	scaffold_5	19168337	19171245	2909	-	scaffold_5	19169985	19171782	1798	*	0.550220996	-0.204169253	266.6136839	0.684166667	5.825011757	0.002061937	27.4759	0.151111111	0.671111111	0.087333333	0.239738562	0.54	0.388888889	-2.238369492	-0.593269394	-3.459329739	-1.340698884	39	MODIFIER	NO	NO	NO	NO	C	B	-2.17700928177426	-0.760478171049533	-0.512789628520038	-1.44302565495796
AL5G40920	AT3G59040	825073	OG0016506	.	protein_coding	Tetratricopeptide repeat (TPR)-like superfamily protein	.	computational_Tetratricopeptide repeat (TPR)-like superfamily protein%3B FUNCTIONS IN: molecular_function unknown%3B INVOLVED IN: biological_process unknown%3B LOCATED IN: chloroplast%3B EXPRESSED IN: 22 plant structures%3B EXPRESSED DURING: 13 growth stages%3B CONTAINS InterPro DOMAIN/s: Pentatricopeptide repeat (InterPro:IPR002885)%3B BEST Arabidopsis thaliana protein match is: Pentatricopeptid…	.	Tetratricopeptide repeat (TPR)-like superfamily protein%3B FUNCTIONS IN: molecular_function unknown%3B INVOLVED IN: biological_process unknown%3B LOCATED IN: chloroplast%3B EXPRESSED IN: 22 plant structures%3B EXPRESSED DURING: 13 growth stages%3B CONTAINS InterPro DOMAIN/s: Pentatricopeptide repeat (InterPro:IPR002885)%3B BEST Arabidopsis thaliana protein match is: Pentatricopeptide repeat (PPR)…	scaffold_5	19168337	19171245	2909	-	scaffold_5	19169985	19171782	1798	*	0.550220996	-0.204169253	266.6136839	0.684166667	5.825011757	0.002061937	27.4759	0.151111111	0.671111111	0.087333333	0.239738562	0.54	0.388888889	-2.238369492	-0.593269394	-3.459329739	-1.340698884	44	MODIFIER	NO	NO	NO	NO	C	B	-2.17700928177426	-0.760478171049533	-0.512789628520038	-1.44302565495796
AL5G40930	AT3G59050	825074	OG0001564	PAO3	protein_coding	polyamine oxidase 3	polyamine oxidase 3	computational_polyamine oxidase 3 (PAO3)%3B CONTAINS InterPro DOMAIN/s: Amine oxidase (InterPro:IPR002937)%2C Flavin-containing amine oxidase (InterPro:IPR001613)%3B BEST Arabidopsis thaliana protein match is: polyamine oxidase 2 (TAIR:AT2G43020.1)%3B Has 6641 Blast hits to 6191 proteins in 1102 species: Archae - 131%3B Bacteria - 2618%3B Metazoa - 1408%3B Fungi - 589%3B Plants - 766%3B Viruses -…	Encodes a polyamine oxidase.	polyamine oxidase 3 (PAO3)%3B CONTAINS InterPro DOMAIN/s: Amine oxidase (InterPro:IPR002937)%2C Flavin-containing amine oxidase (InterPro:IPR001613)%3B BEST Arabidopsis thaliana protein match is: polyamine oxidase 2 (TAIR:AT2G43020.1)%3B Has 6641 Blast hits to 6191 proteins in 1102 species: Archae - 131%3B Bacteria - 2618%3B Metazoa - 1408%3B Fungi - 589%3B Plants - 766%3B Viruses - 0%3B Other Eu…	scaffold_5	19171702	19174805	3104	-	scaffold_5	19169985	19171782	1798	*	0.550220996	-0.204169253	266.6136839	0.684166667	5.825011757	0.002061937	27.4759	0.151111111	0.671111111	0.087333333	0.239738562	0.54	0.388888889	-2.238369492	-0.593269394	-3.459329739	-1.340698884	44	MODIFIER	NO	NO	0	0.111111111111111	B	A	-2.17700928177426	-0.760478171049533	-0.512789628520038	-1.44302565495796
AL5G40930	AT3G59050	825074	OG0001564	PAO3	protein_coding	polyamine oxidase 3	polyamine oxidase 3	computational_polyamine oxidase 3 (PAO3)%3B CONTAINS InterPro DOMAIN/s: Amine oxidase (InterPro:IPR002937)%2C Flavin-containing amine oxidase (InterPro:IPR001613)%3B BEST Arabidopsis thaliana protein match is: polyamine oxidase 2 (TAIR:AT2G43020.1)%3B Has 6641 Blast hits to 6191 proteins in 1102 species: Archae - 131%3B Bacteria - 2618%3B Metazoa - 1408%3B Fungi - 589%3B Plants - 766%3B Viruses -…	Encodes a polyamine oxidase.	polyamine oxidase 3 (PAO3)%3B CONTAINS InterPro DOMAIN/s: Amine oxidase (InterPro:IPR002937)%2C Flavin-containing amine oxidase (InterPro:IPR001613)%3B BEST Arabidopsis thaliana protein match is: polyamine oxidase 2 (TAIR:AT2G43020.1)%3B Has 6641 Blast hits to 6191 proteins in 1102 species: Archae - 131%3B Bacteria - 2618%3B Metazoa - 1408%3B Fungi - 589%3B Plants - 766%3B Viruses - 0%3B Other Eu…	scaffold_5	19171702	19174805	3104	-	scaffold_5	19171784	19173015	1232	*	0.532014203	-0.260632367	265.5633924	0.686666667	5.563017991	0.00381849	22.8698	0.226944444	0.675833333	0.031	0.338300654	0.5825	0.355555556	-2.827508828	0.553346112	-4.179040223	-0.2974803	41	MODIFIER	MODERATE	NO	0	0.111111111111111	B	A	-2.30461896434008	0.753741713817504	0.165193974288334	-0.548756234984014
AL5G40930	AT3G59050	825074	OG0001564	PAO3	protein_coding	polyamine oxidase 3	polyamine oxidase 3	computational_polyamine oxidase 3 (PAO3)%3B CONTAINS InterPro DOMAIN/s: Amine oxidase (InterPro:IPR002937)%2C Flavin-containing amine oxidase (InterPro:IPR001613)%3B BEST Arabidopsis thaliana protein match is: polyamine oxidase 2 (TAIR:AT2G43020.1)%3B Has 6641 Blast hits to 6191 proteins in 1102 species: Archae - 131%3B Bacteria - 2618%3B Metazoa - 1408%3B Fungi - 589%3B Plants - 766%3B Viruses -…	Encodes a polyamine oxidase.	polyamine oxidase 3 (PAO3)%3B CONTAINS InterPro DOMAIN/s: Amine oxidase (InterPro:IPR002937)%2C Flavin-containing amine oxidase (InterPro:IPR001613)%3B BEST Arabidopsis thaliana protein match is: polyamine oxidase 2 (TAIR:AT2G43020.1)%3B Has 6641 Blast hits to 6191 proteins in 1102 species: Archae - 131%3B Bacteria - 2618%3B Metazoa - 1408%3B Fungi - 589%3B Plants - 766%3B Viruses - 0%3B Other Eu…	scaffold_5	19171702	19174805	3104	-	scaffold_5	19169985	19171782	1798	*	0.550220996	-0.204169253	266.6136839	0.684166667	5.825011757	0.002061937	27.4759	0.151111111	0.671111111	0.087333333	0.239738562	0.54	0.388888889	-2.238369492	-0.593269394	-3.459329739	-1.340698884	39	MODIFIER	NO	NO	0	0.111111111111111	B	A	-2.17700928177426	-0.760478171049533	-0.512789628520038	-1.44302565495796
AL5G40930	AT3G59050	825074	OG0001564	PAO3	protein_coding	polyamine oxidase 3	polyamine oxidase 3	computational_polyamine oxidase 3 (PAO3)%3B CONTAINS InterPro DOMAIN/s: Amine oxidase (InterPro:IPR002937)%2C Flavin-containing amine oxidase (InterPro:IPR001613)%3B BEST Arabidopsis thaliana protein match is: polyamine oxidase 2 (TAIR:AT2G43020.1)%3B Has 6641 Blast hits to 6191 proteins in 1102 species: Archae - 131%3B Bacteria - 2618%3B Metazoa - 1408%3B Fungi - 589%3B Plants - 766%3B Viruses -…	Encodes a polyamine oxidase.	polyamine oxidase 3 (PAO3)%3B CONTAINS InterPro DOMAIN/s: Amine oxidase (InterPro:IPR002937)%2C Flavin-containing amine oxidase (InterPro:IPR001613)%3B BEST Arabidopsis thaliana protein match is: polyamine oxidase 2 (TAIR:AT2G43020.1)%3B Has 6641 Blast hits to 6191 proteins in 1102 species: Archae - 131%3B Bacteria - 2618%3B Metazoa - 1408%3B Fungi - 589%3B Plants - 766%3B Viruses - 0%3B Other Eu…	scaffold_5	19171702	19174805	3104	-	scaffold_5	19173140	19173611	472	*	0.465765328	-0.182505582	259.4000624	0.635277778	4.885186418	0.006606042	18.1242	-0.418611111	0.609722222	0.101	0.301176471	0.1725	0.591111111	-2.095442198	0.12146441	-0.58756692	-2.530620082	94	MODIFIER	MODERATE	NO	0	0.111111111111111	B	A	-0.813408673785201	0.126512556487643	-0.216817091253438	-3.15534835115809
AL5G40930	AT3G59050	825074	OG0001564	PAO3	protein_coding	polyamine oxidase 3	polyamine oxidase 3	computational_polyamine oxidase 3 (PAO3)%3B CONTAINS InterPro DOMAIN/s: Amine oxidase (InterPro:IPR002937)%2C Flavin-containing amine oxidase (InterPro:IPR001613)%3B BEST Arabidopsis thaliana protein match is: polyamine oxidase 2 (TAIR:AT2G43020.1)%3B Has 6641 Blast hits to 6191 proteins in 1102 species: Archae - 131%3B Bacteria - 2618%3B Metazoa - 1408%3B Fungi - 589%3B Plants - 766%3B Viruses -…	Encodes a polyamine oxidase.	polyamine oxidase 3 (PAO3)%3B CONTAINS InterPro DOMAIN/s: Amine oxidase (InterPro:IPR002937)%2C Flavin-containing amine oxidase (InterPro:IPR001613)%3B BEST Arabidopsis thaliana protein match is: polyamine oxidase 2 (TAIR:AT2G43020.1)%3B Has 6641 Blast hits to 6191 proteins in 1102 species: Archae - 131%3B Bacteria - 2618%3B Metazoa - 1408%3B Fungi - 589%3B Plants - 766%3B Viruses - 0%3B Other Eu…	scaffold_5	19171702	19174805	3104	-	scaffold_5	19171784	19173015	1232	*	0.532014203	-0.260632367	265.5633924	0.686666667	5.563017991	0.00381849	22.8698	0.226944444	0.675833333	0.031	0.338300654	0.5825	0.355555556	-2.827508828	0.553346112	-4.179040223	-0.2974803	46	MODIFIER	MODERATE	NO	0	0.111111111111111	B	B	-2.30461896434008	0.753741713817504	0.165193974288334	-0.548756234984014
AL5G40930	AT3G59050	825074	OG0001564	PAO3	protein_coding	polyamine oxidase 3	polyamine oxidase 3	computational_polyamine oxidase 3 (PAO3)%3B CONTAINS InterPro DOMAIN/s: Amine oxidase (InterPro:IPR002937)%2C Flavin-containing amine oxidase (InterPro:IPR001613)%3B BEST Arabidopsis thaliana protein match is: polyamine oxidase 2 (TAIR:AT2G43020.1)%3B Has 6641 Blast hits to 6191 proteins in 1102 species: Archae - 131%3B Bacteria - 2618%3B Metazoa - 1408%3B Fungi - 589%3B Plants - 766%3B Viruses -…	Encodes a polyamine oxidase.	polyamine oxidase 3 (PAO3)%3B CONTAINS InterPro DOMAIN/s: Amine oxidase (InterPro:IPR002937)%2C Flavin-containing amine oxidase (InterPro:IPR001613)%3B BEST Arabidopsis thaliana protein match is: polyamine oxidase 2 (TAIR:AT2G43020.1)%3B Has 6641 Blast hits to 6191 proteins in 1102 species: Archae - 131%3B Bacteria - 2618%3B Metazoa - 1408%3B Fungi - 589%3B Plants - 766%3B Viruses - 0%3B Other Eu…	scaffold_5	19171702	19174805	3104	-	scaffold_5	19173140	19173611	472	*	0.465765328	-0.182505582	259.4000624	0.635277778	4.885186418	0.006606042	18.1242	-0.418611111	0.609722222	0.101	0.301176471	0.1725	0.591111111	-2.095442198	0.12146441	-0.58756692	-2.530620082	112	MODIFIER	MODERATE	NO	0	0.111111111111111	B	B	-0.813408673785201	0.126512556487643	-0.216817091253438	-3.15534835115809
AL5G40930	AT3G59050	825074	OG0001564	PAO3	protein_coding	polyamine oxidase 3	polyamine oxidase 3	computational_polyamine oxidase 3 (PAO3)%3B CONTAINS InterPro DOMAIN/s: Amine oxidase (InterPro:IPR002937)%2C Flavin-containing amine oxidase (InterPro:IPR001613)%3B BEST Arabidopsis thaliana protein match is: polyamine oxidase 2 (TAIR:AT2G43020.1)%3B Has 6641 Blast hits to 6191 proteins in 1102 species: Archae - 131%3B Bacteria - 2618%3B Metazoa - 1408%3B Fungi - 589%3B Plants - 766%3B Viruses -…	Encodes a polyamine oxidase.	polyamine oxidase 3 (PAO3)%3B CONTAINS InterPro DOMAIN/s: Amine oxidase (InterPro:IPR002937)%2C Flavin-containing amine oxidase (InterPro:IPR001613)%3B BEST Arabidopsis thaliana protein match is: polyamine oxidase 2 (TAIR:AT2G43020.1)%3B Has 6641 Blast hits to 6191 proteins in 1102 species: Archae - 131%3B Bacteria - 2618%3B Metazoa - 1408%3B Fungi - 589%3B Plants - 766%3B Viruses - 0%3B Other Eu…	scaffold_5	19171702	19174805	3104	-	scaffold_5	19173140	19173611	472	*	0.465765328	-0.182505582	259.4000624	0.635277778	4.885186418	0.006606042	18.1242	-0.418611111	0.609722222	0.101	0.301176471	0.1725	0.591111111	-2.095442198	0.12146441	-0.58756692	-2.530620082	112	MODIFIER	MODERATE	NO	0	0.111111111111111	B	A	-0.813408673785201	0.126512556487643	-0.216817091253438	-3.15534835115809
AL5G40930	AT3G59050	825074	OG0001564	PAO3	protein_coding	polyamine oxidase 3	polyamine oxidase 3	computational_polyamine oxidase 3 (PAO3)%3B CONTAINS InterPro DOMAIN/s: Amine oxidase (InterPro:IPR002937)%2C Flavin-containing amine oxidase (InterPro:IPR001613)%3B BEST Arabidopsis thaliana protein match is: polyamine oxidase 2 (TAIR:AT2G43020.1)%3B Has 6641 Blast hits to 6191 proteins in 1102 species: Archae - 131%3B Bacteria - 2618%3B Metazoa - 1408%3B Fungi - 589%3B Plants - 766%3B Viruses -…	Encodes a polyamine oxidase.	polyamine oxidase 3 (PAO3)%3B CONTAINS InterPro DOMAIN/s: Amine oxidase (InterPro:IPR002937)%2C Flavin-containing amine oxidase (InterPro:IPR001613)%3B BEST Arabidopsis thaliana protein match is: polyamine oxidase 2 (TAIR:AT2G43020.1)%3B Has 6641 Blast hits to 6191 proteins in 1102 species: Archae - 131%3B Bacteria - 2618%3B Metazoa - 1408%3B Fungi - 589%3B Plants - 766%3B Viruses - 0%3B Other Eu…	scaffold_5	19171702	19174805	3104	-	scaffold_5	19171784	19173015	1232	*	0.532014203	-0.260632367	265.5633924	0.686666667	5.563017991	0.00381849	22.8698	0.226944444	0.675833333	0.031	0.338300654	0.5825	0.355555556	-2.827508828	0.553346112	-4.179040223	-0.2974803	40	MODIFIER	MODERATE	NO	0	0.111111111111111	B	A	-2.30461896434008	0.753741713817504	0.165193974288334	-0.548756234984014
AL5G40930	AT3G59050	825074	OG0001564	PAO3	protein_coding	polyamine oxidase 3	polyamine oxidase 3	computational_polyamine oxidase 3 (PAO3)%3B CONTAINS InterPro DOMAIN/s: Amine oxidase (InterPro:IPR002937)%2C Flavin-containing amine oxidase (InterPro:IPR001613)%3B BEST Arabidopsis thaliana protein match is: polyamine oxidase 2 (TAIR:AT2G43020.1)%3B Has 6641 Blast hits to 6191 proteins in 1102 species: Archae - 131%3B Bacteria - 2618%3B Metazoa - 1408%3B Fungi - 589%3B Plants - 766%3B Viruses -…	Encodes a polyamine oxidase.	polyamine oxidase 3 (PAO3)%3B CONTAINS InterPro DOMAIN/s: Amine oxidase (InterPro:IPR002937)%2C Flavin-containing amine oxidase (InterPro:IPR001613)%3B BEST Arabidopsis thaliana protein match is: polyamine oxidase 2 (TAIR:AT2G43020.1)%3B Has 6641 Blast hits to 6191 proteins in 1102 species: Archae - 131%3B Bacteria - 2618%3B Metazoa - 1408%3B Fungi - 589%3B Plants - 766%3B Viruses - 0%3B Other Eu…	scaffold_5	19171702	19174805	3104	-	scaffold_5	19169985	19171782	1798	*	0.550220996	-0.204169253	266.6136839	0.684166667	5.825011757	0.002061937	27.4759	0.151111111	0.671111111	0.087333333	0.239738562	0.54	0.388888889	-2.238369492	-0.593269394	-3.459329739	-1.340698884	40	MODIFIER	NO	NO	0	0.111111111111111	B	A	-2.17700928177426	-0.760478171049533	-0.512789628520038	-1.44302565495796
AL5G40930	AT3G59050	825074	OG0001564	PAO3	protein_coding	polyamine oxidase 3	polyamine oxidase 3	computational_polyamine oxidase 3 (PAO3)%3B CONTAINS InterPro DOMAIN/s: Amine oxidase (InterPro:IPR002937)%2C Flavin-containing amine oxidase (InterPro:IPR001613)%3B BEST Arabidopsis thaliana protein match is: polyamine oxidase 2 (TAIR:AT2G43020.1)%3B Has 6641 Blast hits to 6191 proteins in 1102 species: Archae - 131%3B Bacteria - 2618%3B Metazoa - 1408%3B Fungi - 589%3B Plants - 766%3B Viruses -…	Encodes a polyamine oxidase.	polyamine oxidase 3 (PAO3)%3B CONTAINS InterPro DOMAIN/s: Amine oxidase (InterPro:IPR002937)%2C Flavin-containing amine oxidase (InterPro:IPR001613)%3B BEST Arabidopsis thaliana protein match is: polyamine oxidase 2 (TAIR:AT2G43020.1)%3B Has 6641 Blast hits to 6191 proteins in 1102 species: Archae - 131%3B Bacteria - 2618%3B Metazoa - 1408%3B Fungi - 589%3B Plants - 766%3B Viruses - 0%3B Other Eu…	scaffold_5	19171702	19174805	3104	-	scaffold_5	19169985	19171782	1798	*	0.550220996	-0.204169253	266.6136839	0.684166667	5.825011757	0.002061937	27.4759	0.151111111	0.671111111	0.087333333	0.239738562	0.54	0.388888889	-2.238369492	-0.593269394	-3.459329739	-1.340698884	45	MODIFIER	NO	NO	0	0.111111111111111	B	A	-2.17700928177426	-0.760478171049533	-0.512789628520038	-1.44302565495796
AL5G40930	AT3G59050	825074	OG0001564	PAO3	protein_coding	polyamine oxidase 3	polyamine oxidase 3	computational_polyamine oxidase 3 (PAO3)%3B CONTAINS InterPro DOMAIN/s: Amine oxidase (InterPro:IPR002937)%2C Flavin-containing amine oxidase (InterPro:IPR001613)%3B BEST Arabidopsis thaliana protein match is: polyamine oxidase 2 (TAIR:AT2G43020.1)%3B Has 6641 Blast hits to 6191 proteins in 1102 species: Archae - 131%3B Bacteria - 2618%3B Metazoa - 1408%3B Fungi - 589%3B Plants - 766%3B Viruses -…	Encodes a polyamine oxidase.	polyamine oxidase 3 (PAO3)%3B CONTAINS InterPro DOMAIN/s: Amine oxidase (InterPro:IPR002937)%2C Flavin-containing amine oxidase (InterPro:IPR001613)%3B BEST Arabidopsis thaliana protein match is: polyamine oxidase 2 (TAIR:AT2G43020.1)%3B Has 6641 Blast hits to 6191 proteins in 1102 species: Archae - 131%3B Bacteria - 2618%3B Metazoa - 1408%3B Fungi - 589%3B Plants - 766%3B Viruses - 0%3B Other Eu…	scaffold_5	19171702	19174805	3104	-	scaffold_5	19169985	19171782	1798	*	0.550220996	-0.204169253	266.6136839	0.684166667	5.825011757	0.002061937	27.4759	0.151111111	0.671111111	0.087333333	0.239738562	0.54	0.388888889	-2.238369492	-0.593269394	-3.459329739	-1.340698884	45	MODIFIER	NO	NO	0	0.111111111111111	B	B	-2.17700928177426	-0.760478171049533	-0.512789628520038	-1.44302565495796
AL5G40930	AT3G59050	825074	OG0001564	PAO3	protein_coding	polyamine oxidase 3	polyamine oxidase 3	computational_polyamine oxidase 3 (PAO3)%3B CONTAINS InterPro DOMAIN/s: Amine oxidase (InterPro:IPR002937)%2C Flavin-containing amine oxidase (InterPro:IPR001613)%3B BEST Arabidopsis thaliana protein match is: polyamine oxidase 2 (TAIR:AT2G43020.1)%3B Has 6641 Blast hits to 6191 proteins in 1102 species: Archae - 131%3B Bacteria - 2618%3B Metazoa - 1408%3B Fungi - 589%3B Plants - 766%3B Viruses -…	Encodes a polyamine oxidase.	polyamine oxidase 3 (PAO3)%3B CONTAINS InterPro DOMAIN/s: Amine oxidase (InterPro:IPR002937)%2C Flavin-containing amine oxidase (InterPro:IPR001613)%3B BEST Arabidopsis thaliana protein match is: polyamine oxidase 2 (TAIR:AT2G43020.1)%3B Has 6641 Blast hits to 6191 proteins in 1102 species: Archae - 131%3B Bacteria - 2618%3B Metazoa - 1408%3B Fungi - 589%3B Plants - 766%3B Viruses - 0%3B Other Eu…	scaffold_5	19171702	19174805	3104	-	scaffold_5	19173140	19173611	472	*	0.465765328	-0.182505582	259.4000624	0.635277778	4.885186418	0.006606042	18.1242	-0.418611111	0.609722222	0.101	0.301176471	0.1725	0.591111111	-2.095442198	0.12146441	-0.58756692	-2.530620082	94	MODIFIER	MODERATE	NO	0	0.111111111111111	B	B	-0.813408673785201	0.126512556487643	-0.216817091253438	-3.15534835115809
AL5G40930	AT3G59050	825074	OG0001564	PAO3	protein_coding	polyamine oxidase 3	polyamine oxidase 3	computational_polyamine oxidase 3 (PAO3)%3B CONTAINS InterPro DOMAIN/s: Amine oxidase (InterPro:IPR002937)%2C Flavin-containing amine oxidase (InterPro:IPR001613)%3B BEST Arabidopsis thaliana protein match is: polyamine oxidase 2 (TAIR:AT2G43020.1)%3B Has 6641 Blast hits to 6191 proteins in 1102 species: Archae - 131%3B Bacteria - 2618%3B Metazoa - 1408%3B Fungi - 589%3B Plants - 766%3B Viruses -…	Encodes a polyamine oxidase.	polyamine oxidase 3 (PAO3)%3B CONTAINS InterPro DOMAIN/s: Amine oxidase (InterPro:IPR002937)%2C Flavin-containing amine oxidase (InterPro:IPR001613)%3B BEST Arabidopsis thaliana protein match is: polyamine oxidase 2 (TAIR:AT2G43020.1)%3B Has 6641 Blast hits to 6191 proteins in 1102 species: Archae - 131%3B Bacteria - 2618%3B Metazoa - 1408%3B Fungi - 589%3B Plants - 766%3B Viruses - 0%3B Other Eu…	scaffold_5	19171702	19174805	3104	-	scaffold_5	19171784	19173015	1232	*	0.532014203	-0.260632367	265.5633924	0.686666667	5.563017991	0.00381849	22.8698	0.226944444	0.675833333	0.031	0.338300654	0.5825	0.355555556	-2.827508828	0.553346112	-4.179040223	-0.2974803	40	MODIFIER	MODERATE	NO	0	0.111111111111111	B	B	-2.30461896434008	0.753741713817504	0.165193974288334	-0.548756234984014
AL5G40930	AT3G59050	825074	OG0001564	PAO3	protein_coding	polyamine oxidase 3	polyamine oxidase 3	computational_polyamine oxidase 3 (PAO3)%3B CONTAINS InterPro DOMAIN/s: Amine oxidase (InterPro:IPR002937)%2C Flavin-containing amine oxidase (InterPro:IPR001613)%3B BEST Arabidopsis thaliana protein match is: polyamine oxidase 2 (TAIR:AT2G43020.1)%3B Has 6641 Blast hits to 6191 proteins in 1102 species: Archae - 131%3B Bacteria - 2618%3B Metazoa - 1408%3B Fungi - 589%3B Plants - 766%3B Viruses -…	Encodes a polyamine oxidase.	polyamine oxidase 3 (PAO3)%3B CONTAINS InterPro DOMAIN/s: Amine oxidase (InterPro:IPR002937)%2C Flavin-containing amine oxidase (InterPro:IPR001613)%3B BEST Arabidopsis thaliana protein match is: polyamine oxidase 2 (TAIR:AT2G43020.1)%3B Has 6641 Blast hits to 6191 proteins in 1102 species: Archae - 131%3B Bacteria - 2618%3B Metazoa - 1408%3B Fungi - 589%3B Plants - 766%3B Viruses - 0%3B Other Eu…	scaffold_5	19171702	19174805	3104	-	scaffold_5	19171784	19173015	1232	*	0.532014203	-0.260632367	265.5633924	0.686666667	5.563017991	0.00381849	22.8698	0.226944444	0.675833333	0.031	0.338300654	0.5825	0.355555556	-2.827508828	0.553346112	-4.179040223	-0.2974803	38	MODIFIER	MODERATE	NO	0	0.111111111111111	B	A	-2.30461896434008	0.753741713817504	0.165193974288334	-0.548756234984014
[truncated: 105 more rows]
[truncated: 36 more columns]

## Sheet: High_effect_SNPs
Gene_description																High_effect_SNPs									Metal_homeostasis_gene_list													Number_of_copies
AL_ID	AT_ID	GeneID	OrthoGroup	symbol	locus_type	note	full_name	description	curator_summary	computational_description	Scaffold	Gene_start	Gene_end	Gene_size	Gene_strand	Scaffold	Position	Base	Characterization	Effect	Allele_Frequency_Mias	Allele_Frequency_Zako	Allele_Frequency_Mias-Allele_Frequency_Zako	UnifiedGenotyper_Allele_Frequency_difference	ID	Name	Function	Localisation	EC.TC	Comment	BINCODE	BIN	EvidenceCode	Annotator...Curator	metal.1	metal.2	metal.3	Thaliana_paralogue_number	Halleri_paralogue_number	Lyrata_paralogue_number
[truncated: 143 more rows]

## Sheet: Indels
Gene_description											Indels_HaplotypeCaller									Indels_GROM												Metal_homeostasis_gene_list
AL_ID	AT_ID	GeneID	OrthoGroup	symbol	locus_type	note	full_name	description	curator_summary	computational_description	Scaffold	Position	Allele_Frequency_Mias	Allele_Frequency_Zako	REF	ALT	Base	Characterization	Effect	Scaffold	Position	ID	REF	ALT	QUAL	FILTER	FORMAT_names	FORMAT	Base	Characterization	Effect	ID	Name	Function	Localisation	EC.TC	Comment	BINCODE	BIN	EvidenceCode	Annotator...Curator	metal.1	metal.2	metal.3
[truncated: 88 more rows]
